# Supplementary material for: Bis{1,2-bis­[bis­(3-meth­oxy­prop­yl)phosphan­yl]ethane-κ2 P,P′}dichlorido­osmium(II)
Source: Acta Crystallogr Sect E Struct Rep Online. 2011 Nov 23;67(Pt 12):m1808. doi: 10.1107/S1600536811048926 (PMC3238713; doi:10.1107/S1600536811048926)
Supplement: Supplementary file 1 [file e-67-m1808-sup1.cif]

##############################################################################
#                                                                            #
# This CIF contains the data in a paper accepted for publication in          #
# Acta Crystallographica Section E. It conforms to the requirements of       #
# Notes for Authors for Acta Crystallographica Section E, and has been       #
# peer reviewed under the auspices of the IUCr Commission on Journals.       #
#                                                                            #
# Full details of the Crystallographic Information File format               #
# are given in the paper "The Crystallographic Information File (CIF):       #
# a New Standard Archive File for Crystallography" by S. R. Hall, F. H.      #
# Allen and I. D. Brown [Acta Cryst. (1991), A47, 655-685].                  #
#                                                                            #
# The current version of the core CIF dictionary is obtainable from          #
# ftp://ftp.iucr.org/pub/cif_core.dic.                                       #
#                                                                            #
# Software is freely available for graphical display of the structure(s)     #
# in this CIF. For information consult the CIF software page                 #
# http://www.iucr.org/resources/cif/software.                                #
#                                                                            #
# This file may be used for bona fide research purposes within the           #
# scientific community so long as proper attribution is given to the journal # 
# article from which it was obtained.                                        #
#                                                                            #
##############################################################################
data_I
_audit_creation_method     SHELXLTL
_chemical_name_systematic
;
Bis{1,2-bis[bis(3-methoxypropyl)phosphanyl]ethane-\
\k^2^<i>P</i>,<i>P</i>'}dichloridoosmium(II)
;
_chemical_name_common     ?
_chemical_formula_moiety     'C36 H80 Cl2 O8 Os P4'
_chemical_formula_sum     'C36 H80 Cl2 O8 Os P4'
_chemical_formula_iupac     '[Os Cl2 (C18 H40 O4 P2)2]'
_chemical_formula_weight     1025.98
_chemical_melting_point     ?
_symmetry_cell_setting     monoclinic
_symmetry_space_group_name_H-M     'P 21/n'
_symmetry_space_group_name_Hall     '-P 2yn'
loop_
    _symmetry_equiv_pos_as_xyz
    'x, y, z'
    '-x+1/2, y+1/2, -z+1/2'
    '-x, -y, -z'
    'x-1/2, -y-1/2, z-1/2'
_cell_length_a     12.667(3)
_cell_length_b     10.321(2)
_cell_length_c     18.754(4)
_cell_angle_alpha     90.00
_cell_angle_beta     107.779(3)
_cell_angle_gamma     90.00
_cell_volume     2335.0(9)
_cell_formula_units_Z     2
_cell_measurement_reflns_used     8415
_cell_measurement_theta_min     2.28
_cell_measurement_theta_max     26.66
_cell_measurement_temperature     173(2)
_exptl_crystal_description     plate
_exptl_crystal_colour     yellow
_exptl_crystal_size_max     0.14
_exptl_crystal_size_mid     0.10
_exptl_crystal_size_min     0.04
_exptl_crystal_density_diffrn     1.459
_exptl_crystal_density_meas     ?
_exptl_crystal_density_method     'not measured'
_exptl_crystal_F_000     1060
_exptl_absorpt_coefficient_mu     3.025
_exptl_absorpt_correction_type     multi-scan
_exptl_absorpt_process_details     '(SADABS; Sheldrick, 1995)'
_exptl_absorpt_correction_T_min     0.6767
_exptl_absorpt_correction_T_max     0.8886
_exptl_special_details
;
;
_diffrn_ambient_temperature     173(2)
_diffrn_radiation_type     MoK\a
_diffrn_radiation_wavelength     0.71073
_diffrn_radiation_source     'fine-focus sealed tube'
_diffrn_radiation_monochromator     graphite
_diffrn_measurement_device_type     'Bruker APEX CCD'
_diffrn_measurement_method     'phi and omega scans'
_diffrn_detector_area_resol_mean     ?
_diffrn_reflns_number     25950
_diffrn_reflns_av_R_equivalents     0.0323
_diffrn_reflns_av_sigmaI/netI     0.0270
_diffrn_reflns_theta_min     1.72
_diffrn_reflns_theta_max     27.50
_diffrn_reflns_theta_full     27.50
_diffrn_measured_fraction_theta_max     0.994
_diffrn_measured_fraction_theta_full     0.994
_diffrn_reflns_limit_h_min     -16
_diffrn_reflns_limit_h_max     16
_diffrn_reflns_limit_k_min     -13
_diffrn_reflns_limit_k_max     13
_diffrn_reflns_limit_l_min     -23
_diffrn_reflns_limit_l_max     24
_diffrn_standards_number     ?
_diffrn_standards_interval_count     ?
_diffrn_standards_interval_time     ?
_diffrn_standards_decay_%     ?
_refine_special_details
;
Refinement of <i>F</i>^2^ against ALL reflections. The weighted <i>R</i>-factor
<i>wR</i> and
goodness of fit <i>S</i> are based on <i>F</i>^2^, conventional
<i>R</i>-factors <i>R</i> are based
on <i>F</i>, with <i>F</i> set to zero for negative <i>F</i>^2^. The threshold
expression of
<i>F</i>^2^ > \s(<i>F</i>^2^) is used only for calculating <i>R</i>-factors(gt)
<i>etc</i>. and is
not relevant to the choice of reflections for refinement. <i>R</i>-factors
based
on <i>F</i>^2^ are statistically about twice as large as those based on
<i>F</i>, and <i>R</i>-
factors based on ALL data will be even larger.
;
_reflns_number_total     5333
_reflns_number_gt     4423
_reflns_threshold_expression     I>2\s(I)
_refine_ls_structure_factor_coef     Fsqd
_refine_ls_matrix_type     full
_refine_ls_R_factor_all     0.0339
_refine_ls_R_factor_gt     0.0244
_refine_ls_wR_factor_gt     0.0531
_refine_ls_wR_factor_ref     0.0579
_refine_ls_goodness_of_fit_ref     1.043
_refine_ls_restrained_S_all     1.076
_refine_ls_number_reflns     5333
_refine_ls_number_parameters     251
_refine_ls_number_restraints     5
_refine_ls_hydrogen_treatment     constr
_refine_ls_weighting_scheme     calc
_refine_ls_weighting_details
         'calc w=1/[\s^2^(Fo^2^)+(0.0280P)^2^+0.9782P] where P=(Fo^2^+2Fc^2^)/3'
_atom_sites_solution_hydrogens     geom
_atom_sites_solution_primary     direct
_atom_sites_solution_secondary     difmap
_refine_ls_shift/su_max     0.000
_refine_ls_shift/su_mean     0.000
_refine_diff_density_max     0.865
_refine_diff_density_min     -0.509
_refine_ls_extinction_method     none
_refine_ls_extinction_coef     ?
loop_
    _atom_type_symbol
    _atom_type_description
    _atom_type_scat_dispersion_real
    _atom_type_scat_dispersion_imag
    _atom_type_scat_source
    'C' 'C' 0.0033 0.0016
                         'International Tables Vol C Tables 4.2.6.8 and 6.1.1.4'
    'H' 'H' 0.0000 0.0000
                         'International Tables Vol C Tables 4.2.6.8 and 6.1.1.4'
    'O' 'O' 0.0106 0.0060
                         'International Tables Vol C Tables 4.2.6.8 and 6.1.1.4'
    'P' 'P' 0.1023 0.0942
                         'International Tables Vol C Tables 4.2.6.8 and 6.1.1.4'
    'Cl' 'Cl' 0.1484 0.1585
                         'International Tables Vol C Tables 4.2.6.8 and 6.1.1.4'
    'Os' 'Os' -1.2165 7.6030
                         'International Tables Vol C Tables 4.2.6.8 and 6.1.1.4'
_computing_data_collection     'SMART (Bruker, 2000)'
_computing_cell_refinement     'SAINT (Bruker, 2000)'
_computing_data_reduction     'SAINT (Bruker, 2000)'
_computing_structure_solution     'SHELXTL (Sheldrick, 2008)'
_computing_structure_refinement     'SHELXTL (Sheldrick, 2008)'
_computing_molecular_graphics     'SHELXTL (Sheldrick, 2008)'
_computing_publication_material     'SHELXTL (Sheldrick, 2008)'
loop_
    _atom_site_type_symbol
    _atom_site_label
    _atom_site_fract_x
    _atom_site_fract_y
    _atom_site_fract_z
    _atom_site_U_iso_or_equiv
    _atom_site_adp_type
    _atom_site_calc_flag
    _atom_site_refinement_flags
    _atom_site_occupancy
    _atom_site_symmetry_multiplicity
    _atom_site_disorder_assembly
    _atom_site_disorder_group
    Os Os1 0.5000 0.5000 0.0000 0.02110(5) Uani d S 1 2 . .
    Cl Cl1 0.31396(6) 0.41077(7) -0.05728(4) 0.03191(16) Uani d . 1 1 . .
    P P1 0.57375(6) 0.32518(7) -0.04887(4) 0.02556(15) Uani d . 1 1 . .
    P P2 0.53170(6) 0.36384(7) 0.10408(4) 0.02567(15) Uani d . 1 1 . .
    O O1 0.9493(2) 0.2799(3) -0.02252(14) 0.0575(7) Uani d . 1 1 . .
    O O2 0.5043(2) 0.1314(3) -0.27322(14) 0.0666(8) Uani d . 1 1 . .
    O O3 0.5690(2) 0.4496(3) 0.35068(13) 0.0512(6) Uani d . 1 1 . .
    C C1 0.5965(3) 0.1882(3) 0.01729(16) 0.0354(7) Uani d . 1 1 . .
    H H1A 0.5270 0.1384 0.0089 0.043 Uiso calc R 1 1 . .
    H H1B 0.6539 0.1295 0.0096 0.043 Uiso calc R 1 1 . .
    C C2 0.6341(3) 0.2421(3) 0.09683(16) 0.0352(7) Uani d . 1 1 . .
    H H2A 0.7082 0.2823 0.1076 0.042 Uiso calc R 1 1 . .
    H H2B 0.6386 0.1715 0.1334 0.042 Uiso calc R 1 1 . .
    C C3 0.7111(2) 0.3487(3) -0.05918(18) 0.0355(7) Uani d . 1 1 . .
    H H3A 0.7085 0.4293 -0.0883 0.043 Uiso calc R 1 1 . .
    H H3B 0.7632 0.3645 -0.0086 0.043 Uiso calc R 1 1 . .
    C C4 0.7620(3) 0.2440(3) -0.09552(18) 0.0397(7) Uani d . 1 1 . .
    H H4A 0.7657 0.1617 -0.0677 0.048 Uiso calc R 1 1 . .
    H H4B 0.7141 0.2298 -0.1475 0.048 Uiso calc R 1 1 . .
    C C5 0.8773(3) 0.2810(4) -0.09625(19) 0.0457(8) Uani d . 1 1 . .
    H H5A 0.9035 0.2188 -0.1273 0.055 Uiso calc R 1 1 . .
    H H5B 0.8759 0.3685 -0.1182 0.055 Uiso calc R 1 1 . .
    C C6 1.0568(3) 0.3250(5) -0.0175(2) 0.0691(12) Uani d . 1 1 . .
    H H6A 1.1037 0.3219 0.0348 0.104 Uiso calc R 1 1 . .
    H H6B 1.0521 0.4144 -0.0358 0.104 Uiso calc R 1 1 . .
    H H6C 1.0889 0.2699 -0.0481 0.104 Uiso calc R 1 1 . .
    C C7 0.4913(3) 0.2555(3) -0.13885(17) 0.0336(7) Uani d . 1 1 . .
    H H7A 0.4127 0.2782 -0.1465 0.040 Uiso calc R 1 1 . .
    H H7B 0.5140 0.2990 -0.1789 0.040 Uiso calc R 1 1 . .
    C C8 0.4975(3) 0.1093(3) -0.15003(18) 0.0410(8) Uani d . 1 1 . .
    H H8A 0.5761 0.0816 -0.1339 0.049 Uiso calc R 1 1 . .
    H H8B 0.4593 0.0638 -0.1185 0.049 Uiso calc R 1 1 . .
    C C9 0.4444(3) 0.0725(3) -0.23097(19) 0.0455(8) Uani d . 1 1 . .
    H H9A 0.4455 -0.0228 -0.2367 0.055 Uiso calc R 1 1 . .
    H H9B 0.3664 0.1021 -0.2481 0.055 Uiso calc R 1 1 . .
    C C10 0.4635(4) 0.1030(6) -0.3488(2) 0.0944(18) Uani d . 1 1 . .
    H H10A 0.5089 0.1464 -0.3755 0.142 Uiso calc R 1 1 . .
    H H10B 0.3867 0.1333 -0.3683 0.142 Uiso calc R 1 1 . .
    H H10C 0.4659 0.0091 -0.3560 0.142 Uiso calc R 1 1 . .
    C C11 0.5917(2) 0.4287(3) 0.19857(16) 0.0303(6) Uani d . 1 1 . .
    H H11A 0.6554 0.4842 0.1984 0.036 Uiso calc R 1 1 . .
    H H11B 0.5356 0.4853 0.2097 0.036 Uiso calc R 1 1 . .
    C C12 0.6318(3) 0.3317(3) 0.26298(17) 0.0381(7) Uani d . 1 1 . .
    H H12A 0.5718 0.2690 0.2608 0.046 Uiso calc R 1 1 . .
    H H12B 0.6959 0.2829 0.2571 0.046 Uiso calc R 1 1 . .
    C C13 0.6655(3) 0.3987(3) 0.33861(18) 0.0437(8) Uani d . 1 1 . .
    H H13A 0.7016 0.3361 0.3786 0.052 Uiso calc R 1 1 . .
    H H13B 0.7187 0.4693 0.3393 0.052 Uiso calc R 1 1 . .
    C C14 0.5931(5) 0.5225(4) 0.4180(3) 0.0833(16) Uani d . 1 1 . .
    H H14A 0.5240 0.5559 0.4241 0.125 Uiso calc R 1 1 . .
    H H14B 0.6419 0.5950 0.4157 0.125 Uiso calc R 1 1 . .
    H H14C 0.6301 0.4667 0.4606 0.125 Uiso calc R 1 1 . .
    C C15 0.4218(3) 0.2540(3) 0.11326(17) 0.0374(7) Uani d . 1 1 B .
    H H15A 0.3810 0.2211 0.0628 0.045 Uiso calc R 1 1 . .
    H H15B 0.4577 0.1787 0.1438 0.045 Uiso calc R 1 1 . .
    C C16 0.3385(3) 0.3093(3) 0.1475(2) 0.0509(9) Uani d D 1 1 . .
    H H16A 0.2935 0.3763 0.1140 0.061 Uiso calc R 1 1 A 1
    H H16B 0.3777 0.3508 0.1960 0.061 Uiso calc R 1 1 A 1
    C C17 0.2609(4) 0.2002(6) 0.1602(3) 0.0890(18) Uani d PD 0.700(6) 1 B 1
    H H17A 0.1975 0.2396 0.1727 0.107 Uiso calc PR 0.700(6) 1 B 1
    H H17B 0.2313 0.1495 0.1136 0.107 Uiso calc PR 0.700(6) 1 B 1
    O O4 0.3138(3) 0.1245(3) 0.2135(2) 0.0515(12) Uani d PD 0.700(6) 1 B 1
    C C18 0.2400(6) 0.0305(5) 0.2282(4) 0.0579(17) Uani d PD 0.700(6) 1 B 1
    H H18A 0.2813 -0.0264 0.2690 0.087 Uiso calc PR 0.700(6) 1 B 1
    H H18B 0.2072 -0.0213 0.1830 0.087 Uiso calc PR 0.700(6) 1 B 1
    H H18C 0.1812 0.0747 0.2426 0.087 Uiso calc PR 0.700(6) 1 B 1
    C C17A 0.2609(4) 0.2002(6) 0.1602(3) 0.0890(18) Uani d PD 0.300(6) 1 B 2
    H H17C 0.2140 0.1721 0.1101 0.107 Uiso calc PR 0.300(6) 1 B 2
    H H17D 0.3090 0.1257 0.1825 0.107 Uiso calc PR 0.300(6) 1 B 2
    O O4A 0.2061(9) 0.2156(9) 0.1940(6) 0.072(4) Uani d PD 0.300(6) 1 B 2
    C C18A 0.1540(15) 0.0978(17) 0.2088(10) 0.098(7) Uani d PD 0.300(6) 1 B 2
    H H18D 0.1048 0.1184 0.2387 0.146 Uiso calc PR 0.300(6) 1 B 2
    H H18E 0.2112 0.0368 0.2364 0.146 Uiso calc PR 0.300(6) 1 B 2
    H H18F 0.1106 0.0586 0.1612 0.146 Uiso calc PR 0.300(6) 1 B 2
loop_
    _atom_site_aniso_label
    _atom_site_aniso_U_11
    _atom_site_aniso_U_22
    _atom_site_aniso_U_33
    _atom_site_aniso_U_12
    _atom_site_aniso_U_13
    _atom_site_aniso_U_23
    Os1 0.02079(8) 0.01550(8) 0.02816(8) -0.00026(6) 0.00918(6) 0.00023(6)
    Cl1 0.0249(3) 0.0302(4) 0.0410(4) -0.0056(3) 0.0105(3) -0.0045(3)
    P1 0.0281(4) 0.0187(3) 0.0315(4) 0.0028(3) 0.0115(3) 0.0000(3)
    P2 0.0300(4) 0.0183(3) 0.0300(4) 0.0004(3) 0.0112(3) 0.0013(3)
    O1 0.0332(13) 0.091(2) 0.0499(15) 0.0038(14) 0.0149(11) 0.0043(14)
    O2 0.080(2) 0.078(2) 0.0400(14) -0.0198(16) 0.0150(14) -0.0137(14)
    O3 0.0617(17) 0.0534(14) 0.0407(14) -0.0105(13) 0.0189(12) -0.0129(12)
    C1 0.0489(19) 0.0217(15) 0.0398(17) 0.0087(13) 0.0196(15) 0.0028(13)
    C2 0.0464(18) 0.0263(15) 0.0345(16) 0.0116(13) 0.0146(14) 0.0071(12)
    C3 0.0338(16) 0.0309(16) 0.0464(18) 0.0029(13) 0.0188(14) -0.0018(14)
    C4 0.0377(18) 0.0457(19) 0.0392(18) 0.0094(15) 0.0169(15) -0.0033(15)
    C5 0.0375(18) 0.060(2) 0.047(2) 0.0101(16) 0.0230(16) -0.0002(17)
    C6 0.036(2) 0.097(4) 0.074(3) 0.004(2) 0.016(2) -0.002(3)
    C7 0.0354(17) 0.0254(15) 0.0382(17) 0.0027(12) 0.0088(14) -0.0059(13)
    C8 0.057(2) 0.0219(16) 0.0427(18) -0.0017(14) 0.0134(16) -0.0029(13)
    C9 0.051(2) 0.0304(18) 0.050(2) -0.0037(15) 0.0078(17) -0.0116(15)
    C10 0.074(3) 0.160(6) 0.044(3) 0.007(3) 0.011(2) -0.018(3)
    C11 0.0334(16) 0.0243(16) 0.0323(15) 0.0008(12) 0.0086(13) 0.0014(12)
    C12 0.0465(19) 0.0299(17) 0.0347(16) 0.0052(14) 0.0074(14) 0.0044(13)
    C13 0.051(2) 0.0391(19) 0.0338(17) -0.0034(16) 0.0019(15) 0.0051(14)
    C14 0.115(5) 0.076(3) 0.061(3) -0.019(3) 0.031(3) -0.033(2)
    C15 0.0468(19) 0.0304(17) 0.0363(17) -0.0084(14) 0.0148(15) 0.0023(13)
    C16 0.046(2) 0.048(2) 0.065(2) -0.0052(17) 0.0256(18) 0.0135(18)
    C17 0.080(3) 0.128(5) 0.076(3) 0.005(3) 0.048(3) 0.044(3)
    O4 0.041(2) 0.058(2) 0.056(2) -0.0074(17) 0.0166(17) 0.0144(18)
    C18 0.059(4) 0.047(3) 0.080(4) -0.018(3) 0.042(4) 0.005(3)
    C17A 0.080(3) 0.128(5) 0.076(3) 0.005(3) 0.048(3) 0.044(3)
    O4A 0.077(7) 0.062(6) 0.077(7) -0.007(5) 0.024(6) 0.012(5)
    C18A 0.076(12) 0.099(14) 0.105(13) -0.061(11) 0.009(10) 0.042(11)
_geom_special_details
;
All e.s.d.'s (except the e.s.d. in the dihedral angle between two l.s. planes)
are estimated using the full covariance matrix. The cell e.s.d.'s are taken
into account individually in the estimation of e.s.d.'s in distances, angles
and torsion angles; correlations between e.s.d.'s in cell parameters are only
used when they are defined by crystal symmetry. An approximate (isotropic)
treatment of cell e.s.d.'s is used for estimating e.s.d.'s involving l.s.
planes.
;
loop_
    _geom_bond_atom_site_label_1
    _geom_bond_atom_site_label_2
    _geom_bond_site_symmetry_2
    _geom_bond_distance
    _geom_bond_publ_flag
    Os1 P2 . 2.3383(8) y
    Os1 P2 3_665 2.3383(8) ?
    Os1 P1 3_665 2.3434(8) ?
    Os1 P1 . 2.3434(8) y
    Os1 Cl1 . 2.4515(8) y
    Os1 Cl1 3_665 2.4515(8) ?
    P1 C3 . 1.825(3) ?
    P1 C7 . 1.838(3) ?
    P1 C1 . 1.845(3) ?
    P2 C11 . 1.829(3) ?
    P2 C2 . 1.840(3) ?
    P2 C15 . 1.844(3) ?
    O1 C5 . 1.405(4) ?
    O1 C6 . 1.414(4) ?
    O2 C10 . 1.384(5) ?
    O2 C9 . 1.392(4) ?
    O3 C13 . 1.412(4) ?
    O3 C14 . 1.420(5) ?
    C1 C2 . 1.525(4) ?
    C1 H1A . 0.9900 ?
    C1 H1B . 0.9900 ?
    C2 H2A . 0.9900 ?
    C2 H2B . 0.9900 ?
    C3 C4 . 1.521(4) ?
    C3 H3A . 0.9900 ?
    C3 H3B . 0.9900 ?
    C4 C5 . 1.514(4) ?
    C4 H4A . 0.9900 ?
    C4 H4B . 0.9900 ?
    C5 H5A . 0.9900 ?
    C5 H5B . 0.9900 ?
    C6 H6A . 0.9800 ?
    C6 H6B . 0.9800 ?
    C6 H6C . 0.9800 ?
    C7 C8 . 1.528(4) ?
    C7 H7A . 0.9900 ?
    C7 H7B . 0.9900 ?
    C8 C9 . 1.509(4) ?
    C8 H8A . 0.9900 ?
    C8 H8B . 0.9900 ?
    C9 H9A . 0.9900 ?
    C9 H9B . 0.9900 ?
    C10 H10A . 0.9800 ?
    C10 H10B . 0.9800 ?
    C10 H10C . 0.9800 ?
    C11 C12 . 1.531(4) ?
    C11 H11A . 0.9900 ?
    C11 H11B . 0.9900 ?
    C12 C13 . 1.517(4) ?
    C12 H12A . 0.9900 ?
    C12 H12B . 0.9900 ?
    C13 H13A . 0.9900 ?
    C13 H13B . 0.9900 ?
    C14 H14A . 0.9800 ?
    C14 H14B . 0.9800 ?
    C14 H14C . 0.9800 ?
    C15 C16 . 1.506(5) ?
    C15 H15A . 0.9900 ?
    C15 H15B . 0.9900 ?
    C16 C17 . 1.560(6) ?
    C16 H16A . 0.9900 ?
    C16 H16B . 0.9900 ?
    C17 O4 . 1.283(5) ?
    C17 H17A . 0.9900 ?
    C17 H17B . 0.9900 ?
    O4 C18 . 1.431(6) ?
    C18 H18A . 0.9800 ?
    C18 H18B . 0.9800 ?
    C18 H18C . 0.9800 ?
    O4A C18A . 1.451(13) ?
    C18A H18D . 0.9800 ?
    C18A H18E . 0.9800 ?
    C18A H18F . 0.9800 ?
loop_
    _geom_angle_atom_site_label_1
    _geom_angle_atom_site_label_2
    _geom_angle_atom_site_label_3
    _geom_angle_site_symmetry_1
    _geom_angle_site_symmetry_3
    _geom_angle
    _geom_angle_publ_flag
    P2 Os1 P2 . 3_665 180.00(4) ?
    P2 Os1 P1 . 3_665 97.10(3) ?
    P2 Os1 P1 3_665 3_665 82.90(3) ?
    P2 Os1 P1 . . 82.90(3) ?
    P2 Os1 P1 3_665 . 97.10(3) ?
    P1 Os1 P1 3_665 . 180.00(3) ?
    P2 Os1 Cl1 . . 92.13(3) ?
    P2 Os1 Cl1 3_665 . 87.87(3) ?
    P1 Os1 Cl1 3_665 . 90.91(3) ?
    P1 Os1 Cl1 . . 89.09(3) ?
    P2 Os1 Cl1 . 3_665 87.87(3) ?
    P2 Os1 Cl1 3_665 3_665 92.13(3) ?
    P1 Os1 Cl1 3_665 3_665 89.09(3) ?
    P1 Os1 Cl1 . 3_665 90.91(3) ?
    Cl1 Os1 Cl1 . 3_665 180.0 ?
    C3 P1 C7 . . 104.32(15) ?
    C3 P1 C1 . . 102.40(15) ?
    C7 P1 C1 . . 104.24(14) ?
    C3 P1 Os1 . . 116.50(10) ?
    C7 P1 Os1 . . 118.55(10) ?
    C1 P1 Os1 . . 109.03(10) ?
    C11 P2 C2 . . 103.16(14) ?
    C11 P2 C15 . . 103.69(14) ?
    C2 P2 C15 . . 98.98(15) ?
    C11 P2 Os1 . . 120.25(10) ?
    C2 P2 Os1 . . 107.11(10) ?
    C15 P2 Os1 . . 120.36(11) ?
    C5 O1 C6 . . 112.7(3) ?
    C10 O2 C9 . . 113.1(3) ?
    C13 O3 C14 . . 112.2(3) ?
    C2 C1 P1 . . 108.5(2) ?
    C2 C1 H1A . . 110.0 ?
    P1 C1 H1A . . 110.0 ?
    C2 C1 H1B . . 110.0 ?
    P1 C1 H1B . . 110.0 ?
    H1A C1 H1B . . 108.4 ?
    C1 C2 P2 . . 107.7(2) ?
    C1 C2 H2A . . 110.2 ?
    P2 C2 H2A . . 110.2 ?
    C1 C2 H2B . . 110.2 ?
    P2 C2 H2B . . 110.2 ?
    H2A C2 H2B . . 108.5 ?
    C4 C3 P1 . . 120.1(2) ?
    C4 C3 H3A . . 107.3 ?
    P1 C3 H3A . . 107.3 ?
    C4 C3 H3B . . 107.3 ?
    P1 C3 H3B . . 107.3 ?
    H3A C3 H3B . . 106.9 ?
    C5 C4 C3 . . 111.5(3) ?
    C5 C4 H4A . . 109.3 ?
    C3 C4 H4A . . 109.3 ?
    C5 C4 H4B . . 109.3 ?
    C3 C4 H4B . . 109.3 ?
    H4A C4 H4B . . 108.0 ?
    O1 C5 C4 . . 109.1(3) ?
    O1 C5 H5A . . 109.9 ?
    C4 C5 H5A . . 109.9 ?
    O1 C5 H5B . . 109.9 ?
    C4 C5 H5B . . 109.9 ?
    H5A C5 H5B . . 108.3 ?
    O1 C6 H6A . . 109.5 ?
    O1 C6 H6B . . 109.5 ?
    H6A C6 H6B . . 109.5 ?
    O1 C6 H6C . . 109.5 ?
    H6A C6 H6C . . 109.5 ?
    H6B C6 H6C . . 109.5 ?
    C8 C7 P1 . . 118.3(2) ?
    C8 C7 H7A . . 107.7 ?
    P1 C7 H7A . . 107.7 ?
    C8 C7 H7B . . 107.7 ?
    P1 C7 H7B . . 107.7 ?
    H7A C7 H7B . . 107.1 ?
    C9 C8 C7 . . 111.2(3) ?
    C9 C8 H8A . . 109.4 ?
    C7 C8 H8A . . 109.4 ?
    C9 C8 H8B . . 109.4 ?
    C7 C8 H8B . . 109.4 ?
    H8A C8 H8B . . 108.0 ?
    O2 C9 C8 . . 108.1(3) ?
    O2 C9 H9A . . 110.1 ?
    C8 C9 H9A . . 110.1 ?
    O2 C9 H9B . . 110.1 ?
    C8 C9 H9B . . 110.1 ?
    H9A C9 H9B . . 108.4 ?
    O2 C10 H10A . . 109.5 ?
    O2 C10 H10B . . 109.5 ?
    H10A C10 H10B . . 109.5 ?
    O2 C10 H10C . . 109.5 ?
    H10A C10 H10C . . 109.5 ?
    H10B C10 H10C . . 109.5 ?
    C12 C11 P2 . . 117.7(2) ?
    C12 C11 H11A . . 107.9 ?
    P2 C11 H11A . . 107.9 ?
    C12 C11 H11B . . 107.9 ?
    P2 C11 H11B . . 107.9 ?
    H11A C11 H11B . . 107.2 ?
    C13 C12 C11 . . 111.8(2) ?
    C13 C12 H12A . . 109.3 ?
    C11 C12 H12A . . 109.3 ?
    C13 C12 H12B . . 109.3 ?
    C11 C12 H12B . . 109.3 ?
    H12A C12 H12B . . 107.9 ?
    O3 C13 C12 . . 108.0(3) ?
    O3 C13 H13A . . 110.1 ?
    C12 C13 H13A . . 110.1 ?
    O3 C13 H13B . . 110.1 ?
    C12 C13 H13B . . 110.1 ?
    H13A C13 H13B . . 108.4 ?
    O3 C14 H14A . . 109.5 ?
    O3 C14 H14B . . 109.5 ?
    H14A C14 H14B . . 109.5 ?
    O3 C14 H14C . . 109.5 ?
    H14A C14 H14C . . 109.5 ?
    H14B C14 H14C . . 109.5 ?
    C16 C15 P2 . . 117.0(2) ?
    C16 C15 H15A . . 108.0 ?
    P2 C15 H15A . . 108.0 ?
    C16 C15 H15B . . 108.0 ?
    P2 C15 H15B . . 108.0 ?
    H15A C15 H15B . . 107.3 ?
    C15 C16 C17 . . 110.3(3) ?
    C15 C16 H16A . . 109.6 ?
    C17 C16 H16A . . 109.6 ?
    C15 C16 H16B . . 109.6 ?
    C17 C16 H16B . . 109.6 ?
    H16A C16 H16B . . 108.1 ?
    O4 C17 C16 . . 110.8(4) ?
    O4 C17 H17A . . 109.5 ?
    C16 C17 H17A . . 109.5 ?
    O4 C17 H17B . . 109.5 ?
    C16 C17 H17B . . 109.5 ?
    H17A C17 H17B . . 108.1 ?
    C17 O4 C18 . . 110.3(4) ?
    O4 C18 H18A . . 109.5 ?
    O4 C18 H18B . . 109.5 ?
    H18A C18 H18B . . 109.5 ?
    O4 C18 H18C . . 109.5 ?
    H18A C18 H18C . . 109.5 ?
    H18B C18 H18C . . 109.5 ?
    O4A C18A H18D . . 109.5 ?
    O4A C18A H18E . . 109.5 ?
    H18D C18A H18E . . 109.5 ?
    O4A C18A H18F . . 109.5 ?
    H18D C18A H18F . . 109.5 ?
    H18E C18A H18F . . 109.5 ?
loop_
    _geom_torsion_atom_site_label_1
    _geom_torsion_atom_site_label_2
    _geom_torsion_atom_site_label_3
    _geom_torsion_atom_site_label_4
    _geom_torsion_site_symmetry_1
    _geom_torsion_site_symmetry_2
    _geom_torsion_site_symmetry_3
    _geom_torsion_site_symmetry_4
    _geom_torsion
    _geom_torsion_publ_flag
    P2 Os1 P1 C3 . . . . -109.55(12) ?
    P2 Os1 P1 C3 3_665 . . . 70.45(12) ?
    P1 Os1 P1 C3 3_665 . . . 1E1(5)
                                   ?
    Cl1 Os1 P1 C3 . . . . 158.19(12) ?
    Cl1 Os1 P1 C3 3_665 . . . -21.81(12) ?
    P2 Os1 P1 C7 . . . . 124.59(12) ?
    P2 Os1 P1 C7 3_665 . . . -55.41(12) ?
    P1 Os1 P1 C7 3_665 . . .  -12E1(5)
                                      ?
    Cl1 Os1 P1 C7 . . . . 32.34(12) ?
    Cl1 Os1 P1 C7 3_665 . . . -147.66(12) ?
    P2 Os1 P1 C1 . . . . 5.65(11) ?
    P2 Os1 P1 C1 3_665 . . . -174.35(11) ?
    P1 Os1 P1 C1 3_665 . . .  12E1(5)
                                     ?
    Cl1 Os1 P1 C1 . . . . -86.61(11) ?
    Cl1 Os1 P1 C1 3_665 . . . 93.39(11) ?
    P2 Os1 P2 C11 3_665 . . .  9E1(10)
                                      ?
    P1 Os1 P2 C11 3_665 . . . -43.13(12) ?
    P1 Os1 P2 C11 . . . . 136.87(12) ?
    Cl1 Os1 P2 C11 . . . . -134.31(12) ?
    Cl1 Os1 P2 C11 3_665 . . . 45.69(12) ?
    P2 Os1 P2 C2 3_665 . . .  -3E1(10)
                                      ?
    P1 Os1 P2 C2 3_665 . . . -160.21(11) ?
    P1 Os1 P2 C2 . . . . 19.79(11) ?
    Cl1 Os1 P2 C2 . . . . 108.61(11) ?
    Cl1 Os1 P2 C2 3_665 . . . -71.39(11) ?
    P2 Os1 P2 C15 3_665 . . .  -14E1(10)
                                        ?
    P1 Os1 P2 C15 3_665 . . . 88.10(12) ?
    P1 Os1 P2 C15 . . . . -91.90(12) ?
    Cl1 Os1 P2 C15 . . . . -3.08(12) ?
    Cl1 Os1 P2 C15 3_665 . . . 176.92(12) ?
    C3 P1 C1 C2 . . . . 87.8(2) ?
    C7 P1 C1 C2 . . . . -163.7(2) ?
    Os1 P1 C1 C2 . . . . -36.2(2) ?
    P1 C1 C2 P2 . . . . 53.3(2) ?
    C11 P2 C2 C1 . . . . -175.8(2) ?
    C15 P2 C2 C1 . . . . 77.8(2) ?
    Os1 P2 C2 C1 . . . . -47.9(2) ?
    C7 P1 C3 C4 . . . . -43.0(3) ?
    C1 P1 C3 C4 . . . . 65.5(3) ?
    Os1 P1 C3 C4 . . . . -175.7(2) ?
    P1 C3 C4 C5 . . . . -178.2(2) ?
    C6 O1 C5 C4 . . . . -174.6(3) ?
    C3 C4 C5 O1 . . . . 68.8(4) ?
    C3 P1 C7 C8 . . . . 83.9(3) ?
    C1 P1 C7 C8 . . . . -23.2(3) ?
    Os1 P1 C7 C8 . . . . -144.6(2) ?
    P1 C7 C8 C9 . . . . -168.4(2) ?
    C10 O2 C9 C8 . . . . 179.3(4) ?
    C7 C8 C9 O2 . . . . 62.8(4) ?
    C2 P2 C11 C12 . . . . -49.0(3) ?
    C15 P2 C11 C12 . . . . 53.8(3) ?
    Os1 P2 C11 C12 . . . . -168.09(19) ?
    P2 C11 C12 C13 . . . . -172.6(2) ?
    C14 O3 C13 C12 . . . . -175.8(3) ?
    C11 C12 C13 O3 . . . . 68.3(3) ?
    C11 P2 C15 C16 . . . . 52.9(3) ?
    C2 P2 C15 C16 . . . . 158.9(3) ?
    Os1 P2 C15 C16 . . . . -85.1(3) ?
    P2 C15 C16 C17 . . . . -173.0(3) ?
    C15 C16 C17 O4 . . . . 70.8(5) ?
    C16 C17 O4 C18 . . . . 175.9(4) ?
data_global
_journal_date_recd_electronic     2011-10-26
_journal_date_accepted     2011-11-16
_journal_name_full     'Acta Crystallographica, Section E'
_journal_year     2011
_journal_volume     67
_journal_issue     12
_journal_page_first     m1808
_journal_page_last     m1808
_journal_paper_category     QM
_journal_coeditor_code     HB6479
_publ_contact_author_name     'David R. Tyler'
_publ_contact_author_address
;
Department of Chemistry
University of Oregon
Eugene
Oregon 97403
USA
;
_publ_contact_author_email     dtyler@uoregon.edu
_publ_contact_author_phone     '541 346 4649'
_publ_section_title
;\
Bis{1,2-bis[bis(3-methoxypropyl)phosphanyl]ethane-\k^2^<i>P</i>,<i>P</i>'}\
dichloridoosmium(II)
;
loop_
    _publ_author_name
    _publ_author_footnote
    _publ_author_address
    'Szymczak, Nathaniel K.' .
;
Department of Chemistry
1253 University of Oregon
Eugene, Oregon 97403-1253, USA
;
    'Zakharov, Lev N.' .
;
Department of Chemistry
1253 University of Oregon
Eugene, Oregon 97403-1253, USA
;
    'Tyler, David R.' .
;
Department of Chemistry
1253 University of Oregon
Eugene, Oregon 97403-1253, USA
;
