# Supplementary material for: Bis{1,2-bis­[bis­(3-meth­oxy­prop­yl)phosphan­yl]ethane-κ2 P,P′}dichlorido­osmium(II)
Source: Acta Crystallogr Sect E Struct Rep Online. 2011 Nov 23;67(Pt 12):m1808. doi: 10.1107/S1600536811048926 (PMC3238713; doi:10.1107/S1600536811048926)
Supplement: Supplementary file 2 [file e-67-m1808-Isup2.hkl]

# 
# h,k,l, Fc-squared, Fo-squared, sigma(Fo-squared) and status flag 
# 
data_I
_shelx_title ' nate11 in P2(1)/n' 
_shelx_refln_list_code          4 
_shelx_F_calc_maximum      268.84 
_exptl_crystal_F_000      1060.00 
_reflns_d_resolution_high  0.7697 
 
loop_ 
 _symmetry_equiv_pos_as_xyz 
 'x, y, z' 
 '-x+1/2, y+1/2, -z+1/2' 
 '-x, -y, -z' 
 'x-1/2, -y-1/2, z-1/2' 
 
_cell_length_a    12.6675 
_cell_length_b    10.3215 
_cell_length_c    18.7545 
_cell_angle_alpha  90.000 
_cell_angle_beta  107.779 
_cell_angle_gamma  90.000 
 
_shelx_F_squared_multiplier     1.000 
 
loop_ 
 _refln_index_h 
 _refln_index_k 
 _refln_index_l 
 _refln_F_squared_calc 
 _refln_F_squared_meas 
 _refln_F_squared_sigma 
 _refln_observed_status 
   2   0   0    65280.23    68291.76    357.61 o 
   4   0   0    24929.31    26112.04    179.74 o 
   6   0   0     9628.95     8825.08    102.18 o 
   8   0   0     1495.29     1393.76     62.57 o 
  10   0   0     5458.73     5527.16    132.97 o 
  12   0   0     4358.08     4029.90    213.21 o 
  14   0   0     1749.71     1926.27    154.80 o 
   1   1   0    41247.20    45072.73    212.43 o 
   2   1   0     1713.24     1429.98     19.65 o 
   3   1   0      934.62      922.79     20.16 o 
   4   1   0     3249.06     3262.85     43.58 o 
   5   1   0    14822.35    15612.33    112.70 o 
   6   1   0        0.10        1.25      6.39 o 
   7   1   0     4057.74     3787.28     56.68 o 
   8   1   0       57.37       43.95     11.38 o 
   9   1   0     4273.02     4031.53     75.48 o 
  10   1   0       26.88       22.45     19.26 o 
  11   1   0     6604.20     6286.23    124.50 o 
  12   1   0      119.21       81.09     42.37 o 
  13   1   0     2116.15     2124.20    108.78 o 
  14   1   0       51.92        9.46     33.98 o 
  15   1   0     1477.50     1713.41    111.07 o 
   0   2   0      383.25      431.56     17.72 o 
   1   2   0     5508.51     5877.73     40.50 o 
   2   2   0    12764.15    13241.16     81.17 o 
   3   2   0     5381.07     5363.98     50.27 o 
   4   2   0    15785.79    15795.48    102.59 o 
   5   2   0     6036.58     6343.03     64.70 o 
   6   2   0    16486.83    17282.09    125.51 o 
   7   2   0      101.67       81.67     13.19 o 
   8   2   0     4927.98     4891.68     70.21 o 
   9   2   0      563.67      567.32     35.95 o 
  10   2   0     7127.29     6898.17    124.60 o 
  11   2   0        0.34       29.22     26.63 o 
  12   2   0     3453.20     3424.58    102.29 o 
  13   2   0       49.55       20.95     28.03 o 
  14   2   0     1125.23     1049.02     82.68 o 
  15   2   0      267.48      255.41     51.80 o 
   1   3   0    18154.72    19112.35     99.20 o 
   2   3   0       61.67       94.48     11.40 o 
   3   3   0    19658.91    20739.56    125.28 o 
   4   3   0     5149.81     5103.62     57.02 o 
   5   3   0     9395.83     9196.65    100.88 o 
   6   3   0        6.09      -14.31      9.54 o 
   7   3   0    11216.14    10858.55    121.83 o 
   8   3   0       28.94       30.17     14.91 o 
   9   3   0     9060.66     8714.71    120.10 o 
  10   3   0      642.16      709.60     56.87 o 
  11   3   0     4405.07     4637.34    109.63 o 
  12   3   0      213.03      201.20     34.67 o 
  13   3   0     2095.71     2033.17    106.83 o 
  14   3   0      380.83      355.57     54.26 o 
  15   3   0     1590.09     1675.56    214.80 o 
   0   4   0     3250.33     3405.63     56.94 o 
   1   4   0      891.12      862.53     21.59 o 
   2   4   0     8710.43     8851.99     71.99 o 
   3   4   0      319.59      314.51     18.92 o 
   4   4   0     6308.70     6043.33     75.03 o 
   5   4   0       80.11       99.20     12.72 o 
   6   4   0     1588.99     1581.73     45.44 o 
   7   4   0      466.93      477.92     32.81 o 
   8   4   0    12090.95    11956.86    195.17 o 
   9   4   0      305.63      311.72     30.71 o 
  10   4   0     3242.04     3376.62     80.69 o 
  11   4   0       64.01       96.73     25.60 o 
  12   4   0     3375.63     3431.33    101.72 o 
  13   4   0       24.59       20.21     31.58 o 
  14   4   0     3120.40     3135.52    125.87 o 
   1   5   0    14084.04    14089.63     97.96 o 
   2   5   0     2158.86     2139.99     35.80 o 
   3   5   0    20323.61    20284.36    141.03 o 
   4   5   0     2284.25     2098.04     43.28 o 
   5   5   0     6576.00     6683.49     80.45 o 
   6   5   0     1890.21     2015.39     52.67 o 
   7   5   0     6877.68     6555.89     99.68 o 
   8   5   0       87.13       96.72     19.02 o 
   9   5   0     5850.31     5776.87    103.86 o 
  10   5   0       28.02       63.46     26.77 o 
  11   5   0     2864.72     2759.87     90.54 o 
  12   5   0        4.94       35.23     28.07 o 
  13   5   0     5169.86     5377.24    160.89 o 
  14   5   0        0.69       28.89     41.04 o 
   0   6   0     6828.07     6726.16    116.62 o 
   1   6   0        2.12      -13.36      8.91 o 
   2   6   0    15956.61    15916.81    114.17 o 
   3   6   0        0.11       -1.98     10.33 o 
   4   6   0     8280.49     8103.03     92.17 o 
   5   6   0       37.84       26.56     13.48 o 
   6   6   0     2458.95     2543.11     61.40 o 
   7   6   0      278.94      322.82     28.75 o 
   8   6   0     5825.25     5452.13     98.92 o 
   9   6   0      338.19      307.01     31.93 o 
  10   6   0     2235.89     2196.29     75.33 o 
  11   6   0      267.31      193.51     31.12 o 
  12   6   0     2097.15     2048.90     92.64 o 
  13   6   0       64.48       35.74     32.48 o 
  14   6   0     2586.00     2761.50    178.63 o 
   1   7   0    12900.83    12982.54    109.09 o 
   2   7   0     2310.76     2273.99     49.32 o 
   3   7   0    15011.22    14432.13    130.35 o 
   4   7   0      388.23      396.79     27.10 o 
   5   7   0     4356.73     4158.11     78.04 o 
   6   7   0      589.09      582.05     37.34 o 
   7   7   0     5564.37     5424.42     97.73 o 
   8   7   0      618.18      634.95     46.29 o 
   9   7   0     3896.70     3839.20     90.65 o 
  10   7   0      645.21      658.48     47.61 o 
  11   7   0      525.92      452.99     44.05 o 
  12   7   0        2.66        5.49     29.61 o 
  13   7   0     1315.73     1337.90     94.76 o 
   0   8   0     7824.85     7748.23    138.64 o 
   1   8   0     1007.88     1027.65     39.85 o 
   2   8   0     8396.55     8111.36     99.78 o 
   3   8   0        3.18       25.04     14.16 o 
   4   8   0    12732.48    12431.04    143.63 o 
   5   8   0      104.86       57.23     20.60 o 
   6   8   0    11229.76    10781.56    139.72 o 
   7   8   0      315.78      356.38     35.76 o 
   8   8   0     7752.33     7655.00    126.82 o 
   9   8   0      108.39      169.65     32.40 o 
  10   8   0     2295.30     2217.82     91.02 o 
  11   8   0       33.13       49.20     30.59 o 
  12   8   0     1169.46     1378.81     97.44 o 
   1   9   0     2563.70     2747.26     69.94 o 
   2   9   0       73.70       76.95     17.51 o 
   3   9   0     4675.03     4720.03     81.34 o 
   4   9   0      404.50      462.12     35.23 o 
   5   9   0     7113.54     6858.39    111.35 o 
   6   9   0      671.93      761.63     53.03 o 
   7   9   0     5175.79     4794.14    119.13 o 
   8   9   0      732.65      791.61     56.88 o 
   9   9   0     2136.47     2226.39     92.66 o 
  10   9   0      149.76      102.73     33.06 o 
  11   9   0     1972.42     1831.31     94.03 o 
   0  10   0     3413.56     3618.66    150.47 o 
   1  10   0       18.54       23.17     27.06 o 
   2  10   0     2167.38     2261.81     79.26 o 
   3  10   0      517.80      608.95     53.10 o 
   4  10   0     2440.11     2579.41     81.68 o 
   5  10   0       28.94       30.89     23.11 o 
   6  10   0     4959.33     4673.26    111.65 o 
   7  10   0      637.16      555.22     49.38 o 
   8  10   0     1641.94     1751.50     84.73 o 
   9  10   0      150.41      156.36     36.37 o 
  10  10   0     2453.81     2303.83    113.70 o 
   1  11   0     3715.70     3974.17    118.35 o 
   2  11   0      144.66      214.85     40.16 o 
   3  11   0      741.90      768.85     63.72 o 
   4  11   0        7.87       37.01     25.31 o 
   5  11   0     2477.42     2475.92     88.81 o 
   6  11   0       60.54       66.28     27.80 o 
   7  11   0     1688.93     1729.45     91.77 o 
   8  11   0       19.20       27.47     29.16 o 
   0  12   0     5893.48     6219.87    335.12 o 
   1  12   0       56.36      128.14     83.52 o 
   3  12   0       16.26      -57.92     41.98 o 
   4  12   0     1371.91     1294.58    124.49 o 
   5  12   0        8.40       22.10     53.15 o 
   6  12   0     1472.58     1632.96    219.68 o 
   1  13   0     2899.88     2682.76    266.52 o 
   2  13   0        4.78       -1.43     72.25 o 
   3  13   0     1874.78     2033.09    247.39 o 
 -15   0   1     1986.94     2135.78    171.14 o 
 -13   0   1     3155.44     3078.50    242.03 o 
 -11   0   1    14211.84    13629.85    305.47 o 
  -9   0   1     8371.22     7968.18    150.65 o 
  -7   0   1    15445.25    15514.21    202.18 o 
  -5   0   1    31025.08    32061.14    220.39 o 
  -3   0   1    51650.93    54884.61    306.61 o 
  -1   0   1    47203.57    49856.57    271.21 o 
   1   0   1    61958.12    65312.00    414.81 o 
   3   0   1      831.73      953.22     25.71 o 
   5   0   1    23907.22    25809.39    192.75 o 
   7   0   1     2053.76     2307.62     55.25 o 
   9   0   1     3849.41     3810.44    105.09 o 
  11   0   1     6739.23     5915.98    311.14 o 
  13   0   1     1814.56     1854.26    182.56 o 
  15   0   1     2118.21     1847.29    247.71 o 
 -15   1   1      339.11      267.33     55.98 o 
 -14   1   1     1566.49     1452.23     95.75 o 
 -13   1   1        2.60       30.64     37.93 o 
 -12   1   1     4984.29     4922.73    144.81 o 
 -11   1   1      321.15      331.24     35.25 o 
 -10   1   1     5932.76     5615.85    109.40 o 
  -9   1   1      698.47      743.49     60.01 o 
  -8   1   1     3748.27     3639.07     87.18 o 
  -7   1   1      356.01      368.47     22.08 o 
  -6   1   1    18147.73    18063.36    125.92 o 
  -5   1   1     9173.47     9331.19     97.00 o 
  -4   1   1    20190.78    21515.44    133.63 o 
  -3   1   1    23436.88    25214.52    139.64 o 
  -2   1   1    39378.82    41945.45    179.88 o 
  -1   1   1      228.97      200.28      6.32 o 
   0   1   1    49001.54    51992.46    248.23 o 
   1   1   1     2726.57     2681.83     22.88 o 
   2   1   1     7481.25     7834.41     48.91 o 
   3   1   1       52.81       33.64      6.93 o 
   4   1   1    22989.46    23107.48    118.98 o 
   5   1   1      339.30      335.75     15.17 o 
   6   1   1    13550.72    13307.48     93.26 o 
   7   1   1      210.63      200.13     16.37 o 
   8   1   1     2423.07     2367.89     48.74 o 
   9   1   1       86.31       75.58     16.89 o 
  10   1   1     6468.42     6343.17    118.44 o 
  11   1   1      217.30      189.05     31.19 o 
  12   1   1     1396.40     1422.25     88.74 o 
  13   1   1      202.16      217.49     43.79 o 
  14   1   1     1303.84     1307.51     92.76 o 
  15   1   1        0.02      -57.26     38.18 o 
 -15   2   1     1417.81     1379.15     99.33 o 
 -14   2   1      154.67      160.67     62.49 o 
 -13   2   1     1217.96     1112.49     79.13 o 
 -12   2   1      172.62      188.93     33.89 o 
 -11   2   1     2407.82     2554.05     79.86 o 
 -10   2   1      737.92      750.52     58.92 o 
  -9   2   1     3511.87     3632.57     73.38 o 
  -8   2   1      575.06      629.67     30.27 o 
  -7   2   1    10876.18    10397.61    122.96 o 
  -6   2   1       60.82       70.67     12.19 o 
  -5   2   1    32726.96    33821.36    184.04 o 
  -4   2   1     4107.47     4399.79     55.22 o 
  -3   2   1    26573.57    27912.13    143.34 o 
  -2   2   1    18880.49    20324.11    107.81 o 
  -1   2   1    21614.22    22717.89    141.97 o 
   0   2   1     8075.99     8279.66     53.52 o 
   1   2   1      587.22      599.67     13.98 o 
   2   2   1     9419.04     9774.35     69.14 o 
   3   2   1     6490.64     7094.97     67.19 o 
   4   2   1    10313.98    10341.91     70.07 o 
   5   2   1    13257.21    13052.26    100.95 o 
   6   2   1     1840.25     1897.63     38.71 o 
   7   2   1     8912.94     8802.41    120.02 o 
   8   2   1      325.17      393.19     29.37 o 
   9   2   1     8282.73     8151.51    113.24 o 
  10   2   1       17.45      -22.63     18.19 o 
  11   2   1     4506.60     4528.31    107.43 o 
  12   2   1      353.96      384.80     42.72 o 
  13   2   1     1105.94     1068.92     81.60 o 
  14   2   1       46.37       20.77     36.66 o 
  15   2   1     1421.43     1030.04    176.17 o 
 -15   3   1      494.97      570.77     67.40 o 
 -14   3   1     1872.27     1773.58     91.04 o 
 -13   3   1        0.52        9.41     26.26 o 
 -12   3   1     2593.39     2597.03     88.02 o 
 -11   3   1        1.97      -26.24     20.00 o 
 -10   3   1     4261.16     4373.67    100.04 o 
  -9   3   1      652.57      665.33     40.07 o 
  -8   3   1    10757.69    10779.34    126.93 o 
  -7   3   1      134.27      117.07     18.64 o 
  -6   3   1    13127.75    13599.48    129.01 o 
  -5   3   1     1094.87     1256.79     36.06 o 
  -4   3   1    14770.95    15760.61    107.57 o 
  -3   3   1       50.85       14.41      7.40 o 
  -2   3   1     3946.71     4005.19     44.77 o 
  -1   3   1     1344.35     1415.88     23.19 o 
   0   3   1      224.33      259.74     12.23 o 
   1   3   1     9284.73     9764.46     99.56 o 
   2   3   1     3065.57     3099.71     39.07 o 
   3   3   1      302.68      471.76     21.06 o 
   4   3   1     8673.16     8527.90     85.72 o 
   5   3   1      254.16      185.46     14.38 o 
   6   3   1    16333.33    15712.42    143.69 o 
   7   3   1      278.93      285.78     25.28 o 
   8   3   1    18421.63    18569.25    174.83 o 
   9   3   1      374.21      352.73     30.50 o 
  10   3   1     9466.21     9139.33    147.23 o 
  11   3   1      102.40       85.82     34.00 o 
  12   3   1     4306.90     4375.65    113.02 o 
  13   3   1        5.20        5.18     27.35 o 
  14   3   1     1315.20     1326.76     94.53 o 
  15   3   1      116.41      179.51     92.97 o 
 -15   4   1     2291.88     2306.37    136.60 o 
 -14   4   1        6.66       -3.58     39.39 o 
 -13   4   1     3300.48     3289.50    107.02 o 
 -12   4   1       14.58       11.67     23.57 o 
 -11   4   1     3417.92     3481.99     97.04 o 
 -10   4   1      724.49      782.32     47.02 o 
  -9   4   1     5042.10     5051.74     92.74 o 
  -8   4   1      231.87      229.80     25.58 o 
  -7   4   1    10979.90    10852.32    125.55 o 
  -6   4   1      101.28      105.05     15.95 o 
  -5   4   1     3177.00     3089.86     61.41 o 
  -4   4   1        4.37        4.62      8.46 o 
  -3   4   1    12866.79    12764.95     98.52 o 
  -2   4   1     5188.33     5305.00     50.58 o 
  -1   4   1     2213.25     2146.76     32.07 o 
   0   4   1     1362.93     1334.05     25.89 o 
   1   4   1     8215.77     8175.60     65.40 o 
   2   4   1       68.40      105.60     10.54 o 
   3   4   1    13007.03    13380.87    120.21 o 
   4   4   1        0.53        5.97      8.92 o 
   5   4   1     8009.27     7887.23     81.98 o 
   6   4   1     5944.63     5766.92     86.51 o 
   7   4   1    13876.99    13766.60    153.20 o 
   8   4   1       15.39        7.97     13.90 o 
   9   4   1     9006.68     8876.16    127.39 o 
  10   4   1      599.27      531.43     40.03 o 
  11   4   1     3619.74     3520.32     98.77 o 
  12   4   1       16.57       -1.88     25.80 o 
  13   4   1     4346.35     4697.87    139.88 o 
  14   4   1      154.08      118.14     38.94 o 
 -14   5   1     3437.56     3522.61    117.05 o 
 -13   5   1      358.93      370.64     47.20 o 
 -12   5   1     2544.09     2481.07     93.12 o 
 -11   5   1      126.72      126.66     47.82 o 
 -10   5   1     3954.11     3949.27     89.08 o 
  -9   5   1      100.67       69.12     28.11 o 
  -8   5   1     5576.75     5439.51     95.06 o 
  -7   5   1      124.67       91.91     19.76 o 
  -6   5   1     3223.88     3130.28     64.69 o 
  -5   5   1       22.34       11.08     10.00 o 
  -4   5   1    11974.76    11772.14    104.50 o 
  -3   5   1     1122.28     1030.10     25.62 o 
  -2   5   1    16210.03    15908.19    105.97 o 
  -1   5   1      497.99      481.21     20.10 o 
   0   5   1    10375.83    10771.19     91.78 o 
   1   5   1      349.02      315.59     17.42 o 
   2   5   1    28483.26    28332.56    155.15 o 
   3   5   1      618.89      606.28     26.52 o 
   4   5   1     5798.72     5837.47     74.81 o 
   5   5   1     3857.22     3769.30     60.61 o 
   6   5   1     6652.99     6566.65     96.25 o 
   7   5   1     1222.60     1197.81     49.63 o 
   8   5   1     6262.91     6308.78    104.24 o 
   9   5   1      407.53      420.42     34.60 o 
  10   5   1     1135.85     1187.42     69.29 o 
  11   5   1        0.72       -2.63     23.39 o 
  12   5   1     4266.97     4498.77    134.02 o 
  13   5   1       60.38       47.04     32.77 o 
  14   5   1     3922.14     4213.88    171.66 o 
 -14   6   1        6.34      -21.24     46.01 o 
 -13   6   1     3411.61     3364.37    107.65 o 
 -12   6   1      115.98      131.95     48.29 o 
 -11   6   1     2252.71     2245.26     81.14 o 
 -10   6   1      517.61      526.38     41.52 o 
  -9   6   1     6671.75     6473.65    112.83 o 
  -8   6   1       37.80        8.19     16.38 o 
  -7   6   1     2802.91     2454.04     63.21 o 
  -6   6   1        5.53       13.21     13.15 o 
  -5   6   1     3524.25     3527.74     68.36 o 
  -4   6   1      140.81      131.83     16.70 o 
  -3   6   1    13481.06    12964.86    101.56 o 
  -2   6   1      240.14      232.76     16.74 o 
  -1   6   1     9250.24     9409.25     84.45 o 
   0   6   1      734.41      703.79     27.93 o 
   1   6   1    17837.60    17814.67    122.58 o 
   2   6   1     1769.74     1702.81     35.86 o 
   3   6   1    16149.00    16372.54    142.70 o 
   4   6   1     2050.61     1989.69     45.71 o 
   5   6   1     3764.02     3844.29     71.68 o 
   6   6   1      460.03      441.05     32.40 o 
   7   6   1     4311.31     4414.56     85.46 o 
   8   6   1      769.50      800.63     46.27 o 
   9   6   1     2026.23     1994.98     69.56 o 
  10   6   1      340.49      325.41     35.49 o 
  11   6   1     1142.06     1394.19     72.80 o 
  12   6   1        2.23      -18.00     27.19 o 
  13   6   1     3607.17     3490.77    127.16 o 
 -13   7   1       89.65      112.74     36.25 o 
 -12   7   1     1806.71     1900.88     92.43 o 
 -11   7   1      162.22      212.76     32.38 o 
 -10   7   1     3496.92     3512.57     91.68 o 
  -9   7   1     1760.73     1772.73     70.59 o 
  -8   7   1     9589.85     9415.16    146.80 o 
  -7   7   1      103.28      166.58     25.38 o 
  -6   7   1     6118.34     5984.85     98.02 o 
  -5   7   1       95.28      104.36     25.68 o 
  -4   7   1    12313.05    12089.43    120.14 o 
  -3   7   1      209.31      151.13     18.56 o 
  -2   7   1    13586.40    13390.21    111.02 o 
  -1   7   1      216.96      242.00     19.17 o 
   0   7   1    10200.84     9856.12     98.06 o 
   1   7   1      932.60      976.26     32.73 o 
   2   7   1    12907.86    12727.69    119.66 o 
   3   7   1      756.55      775.64     34.69 o 
   4   7   1     8310.77     8297.82     99.17 o 
   5   7   1      221.13      213.81     22.95 o 
   6   7   1     2936.80     2733.38     67.01 o 
   7   7   1      458.87      379.28     40.30 o 
   8   7   1     3166.04     3144.46     78.89 o 
   9   7   1      939.12      876.14     52.97 o 
  10   7   1     1208.20     1245.67     71.13 o 
  11   7   1        5.40       22.18     24.71 o 
  12   7   1     1673.61     1703.78     99.93 o 
  13   7   1       16.18       46.16     52.99 o 
 -12   8   1      321.71      284.49     47.62 o 
 -11   8   1     1674.78     1670.30     96.53 o 
 -10   8   1       99.72       45.07     24.99 o 
  -9   8   1     5525.93     5457.31    111.77 o 
  -8   8   1        2.45        0.72     19.70 o 
  -7   8   1    10258.24     9786.54    149.50 o 
  -6   8   1      109.67      175.10     24.91 o 
  -5   8   1     9132.09     8963.16    121.63 o 
  -4   8   1        0.54       21.44     14.54 o 
  -3   8   1    10766.61    11102.85    119.94 o 
  -2   8   1     1798.25     1833.65     48.44 o 
  -1   8   1     6811.72     6669.48     81.91 o 
   0   8   1       57.96       83.70     14.52 o 
   1   8   1     8741.55     8612.73    107.64 o 
   2   8   1     1888.34     1737.26     46.59 o 
   3   8   1     9649.17     9444.75    110.18 o 
   4   8   1        3.51       29.71     14.69 o 
   5   8   1     7985.31     7804.30    113.67 o 
   6   8   1     1462.85     1374.08     56.43 o 
   7   8   1     5350.43     5129.08    112.11 o 
   8   8   1       10.27       41.44     22.96 o 
   9   8   1     2063.19     2049.23     86.11 o 
  10   8   1       75.21       83.04     29.73 o 
  11   8   1     1100.86     1084.33     71.67 o 
  12   8   1        2.86       -3.24     41.98 o 
 -11   9   1      336.90      295.37     44.17 o 
 -10   9   1     1848.79     1961.69     91.78 o 
  -9   9   1      485.53      492.27     46.42 o 
  -8   9   1     4172.86     4104.75    107.30 o 
  -7   9   1     1410.41     1441.66     62.90 o 
  -6   9   1     8221.39     8108.95    125.47 o 
  -5   9   1      121.02      155.14     24.52 o 
  -4   9   1     4931.43     4906.89    121.68 o 
  -3   9   1      401.64      431.79     31.07 o 
  -2   9   1     5529.29     5759.69     96.09 o 
  -1   9   1       55.31       47.74     16.12 o 
   0   9   1     4156.00     3945.45     78.54 o 
   1   9   1     1494.09     1538.08     50.11 o 
   2   9   1     4067.59     4276.87     76.50 o 
   3   9   1      155.44      177.71     23.82 o 
   4   9   1     5428.98     5168.46    157.21 o 
   5   9   1        5.84       24.25     19.76 o 
   6   9   1     4310.84     4380.76    104.30 o 
   7   9   1      370.80      448.07     43.61 o 
   8   9   1     3006.48     2863.48     91.10 o 
   9   9   1        1.66      -34.30     22.86 o 
  10   9   1     2529.74     2645.59    101.36 o 
  11   9   1       58.77       57.59     37.93 o 
 -10  10   1       93.94       84.08     34.39 o 
  -9  10   1     1055.04     1029.61    102.65 o 
  -8  10   1      390.62      454.46     49.11 o 
  -7  10   1     2233.79     2200.02     87.50 o 
  -6  10   1       17.42        9.90     23.66 o 
  -5  10   1     3454.90     3413.04     93.50 o 
  -4  10   1     1129.08     1193.84     63.28 o 
  -3  10   1     1442.81     1562.54     72.54 o 
  -2  10   1      257.65      286.27     30.30 o 
  -1  10   1     3949.69     4036.40     95.85 o 
   0  10   1       16.98      -20.99     24.47 o 
   1  10   1     3305.79     3214.54     86.44 o 
   2  10   1       26.41       26.51     18.54 o 
   3  10   1     3678.65     3384.78     98.79 o 
   4  10   1       31.40        8.86     22.11 o 
   5  10   1     4631.67     4615.90    109.08 o 
   6  10   1      211.57      225.03     34.31 o 
   7  10   1     2723.84     2618.45     89.17 o 
   8  10   1       47.49       -2.14     25.38 o 
   9  10   1     2758.24     2756.62    141.17 o 
  10  10   1      113.45      123.31     54.09 o 
  -9  11   1       38.82      163.84     65.98 o 
  -8  11   1      416.18      381.04     76.27 o 
  -7  11   1       23.98       74.93     74.07 o 
  -6  11   1     1377.27     1396.39    102.86 o 
  -5  11   1       46.52       40.90     36.97 o 
  -4  11   1      750.55      699.66     73.23 o 
  -3  11   1        0.13       -4.27     35.33 o 
  -2  11   1     1740.96     1656.94    114.33 o 
  -1  11   1       24.66       11.88     28.22 o 
   0  11   1     4864.63     5273.26    135.03 o 
   1  11   1       76.08      108.57     30.09 o 
   2  11   1     2296.28     2318.75     82.87 o 
   3  11   1        1.39      -36.61     24.41 o 
   4  11   1     3783.30     3983.69    105.41 o 
   5  11   1       35.56       27.11     28.99 o 
   6  11   1     2957.37     2928.92     95.37 o 
   7  11   1        2.06      -23.91     26.55 o 
   8  11   1     1067.25     1058.31     70.75 o 
  -7  12   1      859.24      804.43    101.72 o 
  -6  12   1      240.87      235.98     52.87 o 
  -5  12   1     1101.75     1218.17    100.13 o 
  -4  12   1      130.57      127.52     56.97 o 
  -3  12   1     1209.79     1339.99    126.57 o 
  -2  12   1       23.43       19.41     42.84 o 
  -1  12   1     5196.10     5742.17    644.83 o 
   0  12   1       99.13      126.34     47.99 o 
   1  12   1     3511.56     3363.82    136.32 o 
   2  12   1      122.86      176.14     61.70 o 
   3  12   1     1839.27     2133.66    151.40 o 
   4  12   1       43.87       31.31     72.29 o 
   5  12   1     3046.61     3159.43    139.01 o 
   6  12   1        1.18      -15.31    130.48 o 
  -3  13   1      280.45      103.13     99.32 o 
  -2  13   1     2312.04     2389.65    261.36 o 
  -1  13   1       66.26       94.72     85.82 o 
   0  13   1     3503.36     3586.07    196.37 o 
   3  13   1        2.66      -43.35     80.58 o 
 -14   0   2     1818.13     1895.35    155.38 o 
 -12   0   2     8481.10     8114.54    241.81 o 
 -10   0   2    14442.53    14038.00    286.68 o 
  -8   0   2     5860.72     5420.92     92.01 o 
  -6   0   2     5498.49     4941.40     86.24 o 
  -4   0   2     4795.65     5038.43     66.82 o 
  -2   0   2    18916.98    19455.25    224.58 o 
   0   0   2    34942.15    37866.15    206.09 o 
   2   0   2    29154.68    31080.40    188.90 o 
   4   0   2    15528.33    16225.06    180.43 o 
   6   0   2     3495.60     3238.36     62.75 o 
   8   0   2      174.93      219.85     30.68 o 
  10   0   2     1246.39     1389.62     84.21 o 
  12   0   2      627.99      572.96     95.19 o 
  14   0   2     2080.41     1921.41    196.50 o 
 -15   1   2     1695.56     1668.76    105.89 o 
 -14   1   2      336.71      297.57     61.26 o 
 -13   1   2     3593.98     3620.86    122.18 o 
 -12   1   2       12.19       34.85     23.36 o 
 -11   1   2    11293.00    11233.25    176.94 o 
 -10   1   2       29.80       38.92     17.95 o 
  -9   1   2     7493.04     7254.25    102.78 o 
  -8   1   2      582.32      611.71     33.38 o 
  -7   1   2    14936.99    14843.92    120.75 o 
  -6   1   2       17.23        0.10      7.60 o 
  -5   1   2    33458.22    34497.93    167.08 o 
  -4   1   2     3260.13     3325.38     37.58 o 
  -3   1   2    11237.72    11217.01     75.84 o 
  -2   1   2       32.58       28.58      5.91 o 
  -1   1   2    35488.82    37980.37    228.34 o 
   0   1   2       48.30       15.13      6.18 o 
   1   1   2    32346.36    34539.23    141.34 o 
   2   1   2      781.91      845.39     17.15 o 
   3   1   2    27427.33    29023.67    139.13 o 
   4   1   2     1540.37     1521.17     26.47 o 
   5   1   2    22085.06    22203.63    125.60 o 
   6   1   2      438.07      343.17     21.26 o 
   7   1   2     2500.76     2548.35     44.76 o 
   8   1   2        0.04        3.81     10.40 o 
   9   1   2     3487.62     3524.10     72.21 o 
  10   1   2      439.49      479.91     41.22 o 
  11   1   2     3305.85     3239.43     91.92 o 
  12   1   2      417.13      476.77     56.55 o 
  13   1   2      898.66      895.07     77.12 o 
  14   1   2       14.20       72.57     37.82 o 
  15   1   2     2592.79     2458.96    254.85 o 
 -15   2   2      943.12     1084.46     86.85 o 
 -14   2   2     1817.24     1682.78    101.17 o 
 -13   2   2        1.91       23.79     29.85 o 
 -12   2   2     3539.04     3405.58    102.10 o 
 -11   2   2      310.54      271.85     56.81 o 
 -10   2   2     4436.34     4174.79     94.67 o 
  -9   2   2        3.10      -11.70     12.30 o 
  -8   2   2     9280.47     9011.66    107.84 o 
  -7   2   2     2853.38     2627.31     48.97 o 
  -6   2   2    29990.76    30818.28    244.42 o 
  -5   2   2     2043.60     2038.05     36.96 o 
  -4   2   2    11188.11    11898.65     75.28 o 
  -3   2   2     5264.33     5313.16     43.57 o 
  -2   2   2     3595.81     3773.99     35.93 o 
  -1   2   2     7635.39     7774.79     82.30 o 
   0   2   2     2013.10     2145.27     27.80 o 
   1   2   2     5606.07     5698.08     42.80 o 
   2   2   2     8974.65     8818.73     59.90 o 
   3   2   2     4061.63     4088.96     41.04 o 
   4   2   2    17730.44    18022.00    105.60 o 
   5   2   2      670.53      652.77     20.49 o 
   6   2   2    18031.45    17584.29    113.88 o 
   7   2   2      210.48      248.90     19.41 o 
   8   2   2    10745.38    10393.82    124.37 o 
   9   2   2      462.82      481.93     40.05 o 
  10   2   2    11300.26    10953.87    161.76 o 
  11   2   2      622.52      743.20     54.24 o 
  12   2   2     2579.02     2451.14     92.45 o 
  13   2   2      176.59      168.82     43.09 o 
  14   2   2     1358.28     1452.42     99.36 o 
  15   2   2        0.82      175.46    100.51 o 
 -15   3   2     1885.05     1941.22    139.46 o 
 -14   3   2        2.87       17.22     30.10 o 
 -13   3   2     1163.24     1238.79     73.67 o 
 -12   3   2       25.19        6.10     23.25 o 
 -11   3   2     1364.62     1399.64     69.74 o 
 -10   3   2      809.18      836.26     46.53 o 
  -9   3   2     3409.01     3527.14     90.18 o 
  -8   3   2      388.56      392.50     30.18 o 
  -7   3   2     8843.56     8711.08    106.44 o 
  -6   3   2      574.80      603.57     31.25 o 
  -5   3   2     1524.69     1247.42     27.43 o 
  -4   3   2        0.84      -10.55      7.03 o 
  -3   3   2    11320.76    11950.35     76.22 o 
  -2   3   2     6605.44     7121.94     65.37 o 
  -1   3   2    17457.99    18157.20    101.83 o 
   0   3   2      333.05      344.85     14.21 o 
   1   3   2    12781.37    13131.13     87.61 o 
   2   3   2      727.03      608.99     17.12 o 
   3   3   2     8928.92     9412.43     75.50 o 
   4   3   2     4258.34     4633.63     57.18 o 
   5   3   2    12018.26    12242.75     86.95 o 
   6   3   2       19.83       23.53     11.18 o 
   7   3   2    16524.05    16294.37    155.75 o 
   8   3   2     1277.64     1261.55     49.23 o 
   9   3   2     9327.02     8995.49    125.00 o 
  10   3   2       78.25       71.07     33.17 o 
  11   3   2     3876.95     3658.03    119.22 o 
  12   3   2      402.95      462.66     47.37 o 
  13   3   2     2118.39     2178.59     93.72 o 
  14   3   2       11.73       -1.26     39.05 o 
 -15   4   2       10.18       26.78     54.09 o 
 -14   4   2     2280.45     2230.53    101.74 o 
 -13   4   2      344.45      314.57     41.62 o 
 -12   4   2     1452.29     1613.43     87.40 o 
 -11   4   2      158.84      122.08     27.92 o 
 -10   4   2     4410.39     4394.23    112.39 o 
  -9   4   2      166.01      184.95     24.01 o 
  -8   4   2     7602.33     7566.38    146.99 o 
  -7   4   2      250.97      304.71     25.93 o 
  -6   4   2     6610.77     5988.96     84.98 o 
  -5   4   2       54.19       61.42     10.72 o 
  -4   4   2     3790.37     3435.32     49.99 o 
  -3   4   2     3366.64     3317.75     46.98 o 
  -2   4   2    22827.41    23333.25    125.65 o 
  -1   4   2     2226.52     2297.23     33.50 o 
   0   4   2    15367.74    15722.96    117.53 o 
   1   4   2     2065.70     2012.02     31.97 o 
   2   4   2    20153.38    20372.55    116.80 o 
   3   4   2        3.00        4.23      8.37 o 
   4   4   2    14122.03    14290.59    114.45 o 
   5   4   2     2703.80     2650.38     47.77 o 
   6   4   2    14781.03    14893.02    145.93 o 
   7   4   2     1054.78     1072.46     52.91 o 
   8   4   2    12273.29    11947.85    143.23 o 
   9   4   2     1531.26     1493.71     59.10 o 
  10   4   2     3442.53     3528.65     84.29 o 
  11   4   2       99.12      110.00     30.97 o 
  12   4   2     4191.01     4038.81    112.47 o 
  13   4   2      189.46      216.40     39.88 o 
  14   4   2     1961.50     2030.01     99.60 o 
 -14   5   2      324.61      255.35     49.47 o 
 -13   5   2     4181.28     4483.29    122.29 o 
 -12   5   2      139.73      220.43     36.42 o 
 -11   5   2     2581.60     2572.58     77.53 o 
 -10   5   2       81.74       83.30     24.74 o 
  -9   5   2     7899.06     7531.53    174.98 o 
  -8   5   2      434.17      443.37     33.27 o 
  -7   5   2     3169.84     3121.37    102.91 o 
  -6   5   2       77.87      113.42     17.06 o 
  -5   5   2     3756.81     3608.38     57.01 o 
  -4   5   2      666.94      701.54     28.45 o 
  -3   5   2     6638.09     6343.23     71.72 o 
  -2   5   2      549.87      550.17     20.84 o 
  -1   5   2     1575.22     1560.24     30.81 o 
   0   5   2     1575.60     1574.23     40.23 o 
   1   5   2    10401.74    10628.47    110.04 o 
   2   5   2     5002.91     4717.23     54.15 o 
   3   5   2    23559.05    23271.36    136.90 o 
   4   5   2     3344.66     3377.28     56.12 o 
   5   5   2     3534.09     3550.56     59.27 o 
   6   5   2     3343.56     3280.97     68.03 o 
   7   5   2     8540.32     8175.32    114.85 o 
   8   5   2       93.80       97.02     21.41 o 
   9   5   2     3399.58     3493.30     84.25 o 
  10   5   2      364.86      360.00     46.07 o 
  11   5   2     3086.98     3113.23     95.92 o 
  12   5   2       58.79       27.53     49.90 o 
  13   5   2     4203.23     4056.59    120.88 o 
  14   5   2      163.37      106.07     78.84 o 
 -14   6   2     3530.81     3754.40    151.38 o 
 -13   6   2       19.97      -33.26     28.93 o 
 -12   6   2     3610.26     3513.70    131.44 o 
 -11   6   2      273.34      316.24     36.49 o 
 -10   6   2     5117.79     4778.26    111.38 o 
  -9   6   2       50.03       41.22     20.68 o 
  -8   6   2     5648.84     5820.89    101.71 o 
  -7   6   2      187.92      177.69     22.56 o 
  -6   6   2     1627.46     1767.49     67.74 o 
  -5   6   2      206.29      219.39     20.42 o 
  -4   6   2    12180.97    12114.57    112.96 o 
  -3   6   2     2271.03     2294.97     41.44 o 
  -2   6   2    11920.32    11636.61     95.43 o 
  -1   6   2      612.79      661.81     26.41 o 
   0   6   2    14430.65    14111.11    136.02 o 
   1   6   2      772.80      828.41     28.12 o 
   2   6   2    29644.34    30320.76    173.86 o 
   3   6   2     1894.91     1829.46     42.31 o 
   4   6   2     4823.11     4849.51     71.09 o 
   5   6   2      327.07      346.21     27.37 o 
   6   6   2     2359.07     2458.23     61.55 o 
   7   6   2      140.16      161.23     22.38 o 
   8   6   2     2167.01     2152.08     65.33 o 
   9   6   2       55.74       48.92     21.79 o 
  10   6   2     1808.88     1785.40     74.98 o 
  11   6   2        0.41       32.98     26.93 o 
  12   6   2     2965.70     3026.11    116.15 o 
  13   6   2        1.42        4.06     50.91 o 
 -13   7   2     2378.01     2416.23    106.28 o 
 -12   7   2       46.39       90.09     31.61 o 
 -11   7   2     3258.15     3064.95     89.25 o 
 -10   7   2     1110.31     1086.19     66.28 o 
  -9   7   2    10096.39    10012.78    146.60 o 
  -8   7   2      539.53      499.98     52.34 o 
  -7   7   2     7264.17     7080.31    111.52 o 
  -6   7   2      176.50      188.93     23.05 o 
  -5   7   2     8321.52     7938.93    108.56 o 
  -4   7   2        6.36       -2.09     11.38 o 
  -3   7   2    17318.95    17409.29    156.64 o 
  -2   7   2     2999.04     2965.90     50.45 o 
  -1   7   2    11239.95    11167.39    101.52 o 
   0   7   2        0.42       -1.19     10.40 o 
   1   7   2    14886.56    14769.93    118.66 o 
   2   7   2        2.56       14.33     10.98 o 
   3   7   2     5313.94     5340.24     76.96 o 
   4   7   2      493.26      485.77     29.33 o 
   5   7   2     3201.48     3224.06     69.73 o 
   6   7   2     2001.98     1912.17     57.68 o 
   7   7   2     2932.82     2978.78     73.87 o 
   8   7   2        7.97        6.93     18.63 o 
   9   7   2     1700.89     1822.47     80.68 o 
  10   7   2      185.13      118.78     30.52 o 
  11   7   2     1665.07     1557.27     82.30 o 
  12   7   2       43.84       69.83     40.94 o 
 -12   8   2     1119.89     1092.96     68.61 o 
 -11   8   2        9.50       12.27     27.49 o 
 -10   8   2     3251.46     3349.41     91.97 o 
  -9   8   2      157.00       95.64     28.90 o 
  -8   8   2     8970.26     8853.27    136.18 o 
  -7   8   2       48.89       47.98     19.60 o 
  -6   8   2     8247.93     8161.57    119.77 o 
  -5   8   2      427.56      484.42     35.31 o 
  -4   8   2    10133.60     9963.04    115.11 o 
  -3   8   2       61.99       84.97     16.56 o 
  -2   8   2     8520.81     8580.98    128.37 o 
  -1   8   2      425.78      415.36     26.92 o 
   0   8   2     5002.75     4983.43     70.50 o 
   1   8   2      692.76      741.66     39.50 o 
   2   8   2     3527.50     3510.10     64.97 o 
   3   8   2       30.43        4.64     12.57 o 
   4   8   2     2879.38     2861.75     75.74 o 
   5   8   2      432.59      507.04     44.31 o 
   6   8   2     3254.11     3068.88     84.06 o 
   7   8   2      500.70      480.91     43.36 o 
   8   8   2     2627.21     2658.85     87.05 o 
   9   8   2      671.46      629.30     51.76 o 
  10   8   2      990.81     1017.43     67.43 o 
  11   8   2        8.93      -43.00     33.12 o 
  12   8   2     1318.75     1349.61    154.54 o 
 -11   9   2     1766.24     1634.15     88.56 o 
 -10   9   2       19.00      -11.61     26.68 o 
  -9   9   2     2490.40     2760.36     83.27 o 
  -8   9   2      593.41      534.49     46.53 o 
  -7   9   2     6922.75     6968.26    120.61 o 
  -6   9   2        0.28       11.10     18.65 o 
  -5   9   2     8437.93     8390.22    123.88 o 
  -4   9   2      762.29      856.75     45.96 o 
  -3   9   2     5203.83     5055.45     84.31 o 
  -2   9   2      200.66      209.70     23.91 o 
  -1   9   2     6351.90     6459.63    101.78 o 
   0   9   2     1338.05     1389.77     52.62 o 
   1   9   2     3277.86     3250.66     82.51 o 
   2   9   2      471.88      444.44     34.22 o 
   3   9   2     3188.26     3289.22     76.52 o 
   4   9   2      529.51      533.58     45.39 o 
   5   9   2     3590.43     3507.15     91.35 o 
   6   9   2      265.70      296.72     35.77 o 
   7   9   2     3972.52     3970.55    104.03 o 
   8   9   2       65.01       81.34     27.75 o 
   9   9   2     3766.75     3578.50    106.94 o 
  10   9   2        0.01        2.09     30.50 o 
  11   9   2     2450.98     2603.71    143.14 o 
 -10  10   2     1286.15     1277.27     93.68 o 
  -9  10   2       98.23       98.54     32.69 o 
  -8  10   2      877.44      862.83     97.07 o 
  -7  10   2      316.08      395.98     49.03 o 
  -6  10   2     3530.56     3509.91    104.56 o 
  -5  10   2      124.32      152.82     37.63 o 
  -4  10   2     2471.21     2571.12     86.77 o 
  -3  10   2       60.49       70.04     23.19 o 
  -2  10   2     4215.47     4291.65     99.81 o 
  -1  10   2      537.83      690.58     49.59 o 
   0  10   2     5441.78     5444.46    112.18 o 
   1  10   2      847.41      871.44     54.71 o 
   2  10   2     3811.29     3789.50     85.69 o 
   3  10   2       45.52       36.92     23.96 o 
   4  10   2     3838.82     3928.41     99.27 o 
   5  10   2        0.00       15.66     23.66 o 
   6  10   2     3441.74     3528.72     99.78 o 
   7  10   2        1.07       37.99     25.06 o 
   8  10   2     3229.91     3266.61    101.56 o 
   9  10   2        0.03      -42.96     28.64 o 
  -9  11   2      536.31      457.89     84.63 o 
  -8  11   2        7.91       17.75     43.99 o 
  -7  11   2      873.80      972.65     89.89 o 
  -6  11   2        8.01       -9.40     31.75 o 
  -5  11   2     1367.38     1177.26     94.52 o 
  -4  11   2      171.96      127.71     42.42 o 
  -3  11   2     1326.53     1525.50    126.37 o 
  -2  11   2        2.05      -10.24     30.65 o 
  -1  11   2     4720.41     4586.30    126.37 o 
   0  11   2       34.80       40.42     45.76 o 
   1  11   2     4254.88     4453.23    125.08 o 
   2  11   2       46.07       74.70     43.41 o 
   3  11   2     4094.27     3995.78    117.62 o 
   4  11   2        0.01        2.58     29.14 o 
   5  11   2     4957.37     4827.75    201.90 o 
   6  11   2       99.02      131.88     45.31 o 
   7  11   2     1709.33     1732.09     96.99 o 
   8  11   2       19.35       -1.35     32.55 o 
  -7  12   2       81.94      -77.41     72.72 o 
  -6  12   2     1582.06     1525.35    137.98 o 
  -5  12   2       25.58      139.58     58.92 o 
  -4  12   2     1030.74     1095.69    124.81 o 
  -3  12   2      113.72       54.97     48.71 o 
  -2  12   2     1980.04     1896.69    143.21 o 
  -1  12   2       70.09       70.60     44.35 o 
   0  12   2     4584.29     5007.09    167.90 o 
   1  12   2      290.97      185.57     55.21 o 
   2  12   2     2374.07     2609.29    157.08 o 
   3  12   2       16.09       36.03     38.47 o 
   4  12   2     4683.50     4765.70    139.95 o 
   5  12   2       38.30       20.72     34.70 o 
   6  12   2     2151.69     2162.96    120.69 o 
  -4  13   2      768.54     1121.98    164.66 o 
  -3  13   2     1839.76     1806.23    150.47 o 
  -2  13   2      176.00      137.95     58.81 o 
  -1  13   2     2742.40     3003.87    175.51 o 
   0  13   2      630.36      699.17     86.16 o 
   1  13   2     1935.84     1875.15    151.05 o 
   2  13   2      107.09       75.74    152.20 o 
 -15   0   3     1432.17     1198.43    128.52 o 
 -13   0   3     7214.18     7375.17    244.45 o 
 -11   0   3    15436.15    14757.38    304.56 o 
  -9   0   3     9983.20     9709.31    172.05 o 
  -7   0   3    23228.10    23733.04    206.94 o 
  -5   0   3     6071.66     6078.83    128.33 o 
  -3   0   3      825.25      882.11     30.33 o 
  -1   0   3    15810.91    17374.06    113.06 o 
   1   0   3    11085.74    12297.45     94.04 o 
   3   0   3     9183.31     9442.25     93.49 o 
   5   0   3    14360.89    13551.85    199.43 o 
   7   0   3      155.99      174.99     22.23 o 
   9   0   3     3413.39     3572.67    104.36 o 
  11   0   3     1924.29     1844.53    132.16 o 
  13   0   3      939.02      946.82    114.19 o 
 -15   1   3      593.22      469.21     60.16 o 
 -14   1   3     2360.51     2369.79    115.11 o 
 -13   1   3       36.02       41.13     30.34 o 
 -12   1   3     8019.75     8001.44    147.60 o 
 -11   1   3      182.79      189.80     33.39 o 
 -10   1   3     6498.62     6371.07    101.53 o 
  -9   1   3      608.67      565.91     35.39 o 
  -8   1   3     6851.42     6753.14    109.65 o 
  -7   1   3     1015.37      958.01     32.77 o 
  -6   1   3    17899.25    18032.22    130.28 o 
  -5   1   3     1152.96     1265.75     31.25 o 
  -4   1   3    17000.91    17558.19    101.38 o 
  -3   1   3      495.66      571.39     16.72 o 
  -2   1   3    18430.16    19528.69     95.25 o 
  -1   1   3      662.19      623.14     14.79 o 
   0   1   3    47370.82    51989.71    218.00 o 
   1   1   3    13349.30    14202.33     75.05 o 
   2   1   3     3878.35     3850.27     47.98 o 
   3   1   3     3327.70     3352.10     38.01 o 
   4   1   3    15186.37    15682.92     98.13 o 
   5   1   3      159.19      118.85     12.30 o 
   6   1   3     4766.31     4443.95     54.06 o 
   7   1   3      468.26      459.82     25.29 o 
   8   1   3     1214.44     1216.38     38.70 o 
   9   1   3       33.61       -1.04     16.30 o 
  10   1   3     4152.61     4230.35     97.94 o 
  11   1   3     1746.71     1699.08     76.29 o 
  12   1   3     1806.46     1686.79     97.39 o 
  13   1   3       78.10      101.55     39.43 o 
  14   1   3     2549.26     2418.75    125.04 o 
 -15   2   3     1541.16     1642.51    102.66 o 
 -14   2   3      234.92      380.61     52.73 o 
 -13   2   3     2733.53     2621.80     93.16 o 
 -12   2   3      162.93      195.78     38.27 o 
 -11   2   3     2543.63     2647.71     80.75 o 
 -10   2   3      105.36       79.75     21.83 o 
  -9   2   3     2435.41     2520.24     61.65 o 
  -8   2   3     1024.37     1040.75     37.22 o 
  -7   2   3     8146.35     8064.60     88.77 o 
  -6   2   3      884.90      820.01     28.99 o 
  -5   2   3    29219.91    30109.47    153.64 o 
  -4   2   3      630.52      727.41     19.27 o 
  -3   2   3    22797.19    23126.62    152.08 o 
  -2   2   3      137.48       73.54      8.70 o 
  -1   2   3    72274.65    77356.54    433.31 o 
   0   2   3     8204.02     8893.79     62.58 o 
   1   2   3     9103.35     9578.79     61.35 o 
   2   2   3     1317.88     1344.60     30.74 o 
   3   2   3    14480.22    14588.80     91.18 o 
   4   2   3     2587.14     2606.62     44.97 o 
   5   2   3    12398.33    12516.15     92.04 o 
   6   2   3       10.24       25.70     10.25 o 
   7   2   3     9135.01     9081.93     96.74 o 
   8   2   3      283.00      272.37     25.77 o 
   9   2   3     5782.68     5706.91    110.52 o 
  10   2   3      701.73      652.52     49.02 o 
  11   2   3     4080.63     4144.65    106.47 o 
  12   2   3     1000.07     1117.31     68.47 o 
  13   2   3     1833.01     1503.64     96.18 o 
  14   2   3       60.44       27.30     49.29 o 
 -15   3   3       79.61      110.46     42.50 o 
 -14   3   3     1334.78     1335.48     79.37 o 
 -13   3   3      291.97      305.73     46.53 o 
 -12   3   3     1351.13     1313.17     71.92 o 
 -11   3   3      117.45      129.91     25.96 o 
 -10   3   3     2402.44     2472.51     66.64 o 
  -9   3   3       74.77       77.42     18.02 o 
  -8   3   3     5194.80     5014.57     84.54 o 
  -7   3   3      948.33      922.41     32.28 o 
  -6   3   3    13762.49    13945.15    110.44 o 
  -5   3   3      390.12      448.26     16.99 o 
  -4   3   3    13949.79    13596.79     87.95 o 
  -3   3   3    13792.37    14277.91     88.33 o 
  -2   3   3    37686.02    41234.11    181.58 o 
  -1   3   3       16.18       17.68      6.04 o 
   0   3   3    10000.07    10402.16     67.80 o 
   1   3   3     1066.96      985.68     20.67 o 
   2   3   3     8336.03     8271.24     63.99 o 
   3   3   3     4044.56     4137.85     64.19 o 
   4   3   3    10493.26    10070.19     78.43 o 
   5   3   3      547.30      463.34     19.44 o 
   6   3   3    13600.47    12926.44    111.96 o 
   7   3   3        0.15        6.91     13.36 o 
   8   3   3    15985.15    15469.14    161.69 o 
   9   3   3       51.20       58.85     18.80 o 
  10   3   3     7675.09     7628.06    138.64 o 
  11   3   3      508.31      460.20     45.69 o 
  12   3   3     3920.54     3995.91    110.81 o 
  13   3   3        1.93       14.63     33.16 o 
  14   3   3     1111.49     1148.96     90.11 o 
 -15   4   3     2227.76     2129.70    130.02 o 
 -14   4   3      285.95      356.46     53.75 o 
 -13   4   3     1032.84      923.25     77.63 o 
 -12   4   3       13.01       35.64     23.77 o 
 -11   4   3     1944.02     1926.53     78.64 o 
 -10   4   3      789.19      816.00     61.47 o 
  -9   4   3     5738.17     5422.29     96.46 o 
  -8   4   3       21.28       -1.54     12.09 o 
  -7   4   3     1981.46     1893.71     56.56 o 
  -6   4   3     1247.71     1291.88     46.38 o 
  -5   4   3     7064.41     6496.83     86.02 o 
  -4   4   3     1295.20     1306.80     27.47 o 
  -3   4   3    14121.81    13988.41    104.22 o 
  -2   4   3     2869.48     2779.72     39.16 o 
  -1   4   3     5016.39     4996.48     50.15 o 
   0   4   3      211.85      271.60     16.61 o 
   1   4   3    12554.01    12278.33     84.52 o 
   2   4   3        0.52       -3.97      6.15 o 
   3   4   3    15530.55    15839.36    103.47 o 
   4   4   3       11.26       16.37      9.84 o 
   5   4   3    11733.48    11545.97    119.85 o 
   6   4   3     1148.48     1191.06     45.55 o 
   7   4   3    14950.18    14863.38    160.75 o 
   8   4   3      367.19      346.51     30.33 o 
   9   4   3     6744.59     6528.93    110.20 o 
  10   4   3       43.68       44.01     23.51 o 
  11   4   3     3391.12     3380.19     98.20 o 
  12   4   3       10.20       21.52     28.82 o 
  13   4   3     2695.87     2826.44    108.51 o 
  14   4   3      344.94      253.07     68.30 o 
 -15   5   3      206.28      290.08     59.82 o 
 -14   5   3     3048.18     2956.72    125.75 o 
 -13   5   3      402.28      326.48     46.90 o 
 -12   5   3     1695.05     1736.45     83.60 o 
 -11   5   3      116.38      100.94     25.60 o 
 -10   5   3     5031.51     5086.76    101.21 o 
  -9   5   3      361.05      365.88     33.50 o 
  -8   5   3     4875.05     4795.85     89.14 o 
  -7   5   3     1744.52     1733.66     57.88 o 
  -6   5   3      762.61      800.23     38.08 o 
  -5   5   3     4042.01     4086.00     61.27 o 
  -4   5   3    15350.52    15250.33    129.34 o 
  -3   5   3     3573.25     3614.28     56.43 o 
  -2   5   3     8650.44     7942.02     88.67 o 
  -1   5   3      319.53      295.81     16.94 o 
   0   5   3    10692.89    10414.66     83.71 o 
   1   5   3      401.26      463.49     20.23 o 
   2   5   3    28337.68    28997.15    159.68 o 
   3   5   3      732.63      762.43     23.88 o 
   4   5   3    11684.45    11527.60    108.78 o 
   5   5   3      190.12      157.63     19.36 o 
   6   5   3     4775.23     4852.61     83.55 o 
   7   5   3       54.98       49.33     16.91 o 
   8   5   3     5660.87     5486.43     99.38 o 
   9   5   3      214.98      219.89     27.63 o 
  10   5   3      889.16      870.74     63.52 o 
  11   5   3       11.79      -20.05     24.35 o 
  12   5   3     2099.06     2086.77    106.05 o 
  13   5   3      237.41      281.83     48.97 o 
 -14   6   3       17.82       87.13     48.93 o 
 -13   6   3     4264.73     4531.80    124.61 o 
 -12   6   3      108.05      108.65     33.50 o 
 -11   6   3     4198.21     4071.94     99.21 o 
 -10   6   3       69.23       91.87     24.96 o 
  -9   6   3    11682.00    11358.71    176.42 o 
  -8   6   3       22.19       16.13     18.24 o 
  -7   6   3     2537.05     2432.94     67.94 o 
  -6   6   3      105.82      105.32     18.24 o 
  -5   6   3     8008.40     7971.93     92.48 o 
  -4   6   3        3.58        2.65     10.61 o 
  -3   6   3    16443.43    16163.12    161.79 o 
  -2   6   3     2659.36     2626.83     52.07 o 
  -1   6   3     8598.41     8445.03     85.95 o 
   0   6   3     1306.85     1225.85     40.21 o 
   1   6   3    23252.41    23734.19    195.62 o 
   2   6   3      664.81      631.72     30.79 o 
   3   6   3    13204.18    12666.39    125.36 o 
   4   6   3       18.19       40.09     12.62 o 
   5   6   3     1362.61     1432.57     49.39 o 
   6   6   3      246.83      267.77     26.63 o 
   7   6   3     5693.85     5751.08    109.80 o 
   8   6   3      106.70      120.42     25.97 o 
   9   6   3     2361.38     2215.76     80.17 o 
  10   6   3       14.40       34.38     23.46 o 
  11   6   3     2542.99     2511.73    105.71 o 
  12   6   3      139.45      147.41     40.60 o 
  13   6   3     2437.07     2462.51    172.85 o 
 -13   7   3      196.23      281.98     45.79 o 
 -12   7   3     3386.55     3367.20     97.61 o 
 -11   7   3      433.37      431.56     43.00 o 
 -10   7   3     7170.51     7369.11    131.19 o 
  -9   7   3      134.71      192.86     28.56 o 
  -8   7   3     9140.72     8965.03    140.24 o 
  -7   7   3      177.48      132.50     24.28 o 
  -6   7   3     4150.45     4225.34     87.64 o 
  -5   7   3      430.20      485.43     35.73 o 
  -4   7   3    10601.00    10222.64    115.97 o 
  -3   7   3      809.66      840.28     38.58 o 
  -2   7   3     4469.40     4574.38     66.18 o 
  -1   7   3     2751.18     2525.84     67.25 o 
   0   7   3     5190.17     5082.20     71.58 o 
   1   7   3       61.91       71.99     13.13 o 
   2   7   3     8563.88     8472.77     96.40 o 
   3   7   3        4.23       25.62     12.97 o 
   4   7   3     1354.24     1337.72     44.11 o 
   5   7   3     1699.65     1500.64     68.54 o 
   6   7   3     4285.15     4538.16     99.36 o 
   7   7   3       63.10       46.57     26.19 o 
   8   7   3     3080.40     2703.46     83.53 o 
   9   7   3      116.35      150.79     30.09 o 
  10   7   3     1707.53     1734.39     83.10 o 
  11   7   3       66.86       86.05     38.49 o 
  12   7   3     2008.64     1915.45    108.94 o 
 -13   8   3     1707.32     1671.12    116.67 o 
 -12   8   3       69.27       47.04     38.23 o 
 -11   8   3     2030.58     2126.56     85.83 o 
 -10   8   3      189.17      162.36     28.86 o 
  -9   8   3     4807.20     4735.21    103.52 o 
  -8   8   3        7.67       15.70     20.18 o 
  -7   8   3     8506.44     8694.96    129.32 o 
  -6   8   3       84.99      133.26     23.00 o 
  -5   8   3     8490.49     8456.02    135.53 o 
  -4   8   3       10.40       -4.27     18.65 o 
  -3   8   3    10422.78    10055.49    123.70 o 
  -2   8   3      387.35      412.08     29.64 o 
  -1   8   3     4299.51     4296.30     64.88 o 
   0   8   3      293.78      297.50     22.05 o 
   1   8   3     1912.88     2087.40     76.47 o 
   2   8   3      112.00      122.16     19.13 o 
   3   8   3     1003.74     1050.24     47.70 o 
   4   8   3      120.94      175.88     25.61 o 
   5   8   3     3250.53     3305.13     85.44 o 
   6   8   3      818.61      782.09     52.45 o 
   7   8   3     3081.83     3122.71     97.51 o 
   8   8   3      266.80      217.17     34.53 o 
   9   8   3     1606.51     1520.23     78.60 o 
  10   8   3       60.11       64.48     30.64 o 
  11   8   3     1380.00     1286.25     79.93 o 
 -12   9   3     1744.42     1648.67    147.09 o 
 -11   9   3        7.24       33.78     32.62 o 
 -10   9   3     2042.38     1844.88     89.83 o 
  -9   9   3        3.89      -24.19     29.92 o 
  -8   9   3     3519.59     3692.87    101.27 o 
  -7   9   3       49.00       83.34     22.83 o 
  -6   9   3     7279.30     7093.52    117.04 o 
  -5   9   3      343.85      341.66     31.75 o 
  -4   9   3     6487.43     6603.50    106.23 o 
  -3   9   3      213.59      239.36     34.88 o 
  -2   9   3     7113.59     7183.23    111.10 o 
  -1   9   3      956.64     1002.86     48.51 o 
   0   9   3     4786.44     4943.68     90.35 o 
   1   9   3     1077.37     1174.30     51.54 o 
   2   9   3     1414.04     1471.34     55.95 o 
   3   9   3       88.53       75.61     22.42 o 
   4   9   3     3830.83     3696.07     92.30 o 
   5   9   3       81.67       75.23     24.60 o 
   6   9   3     5191.64     4884.00    112.38 o 
   7   9   3       14.97       18.40     22.68 o 
   8   9   3     3606.44     3686.86    105.24 o 
   9   9   3      258.29      243.43     38.34 o 
  10   9   3     2865.67     2821.33    119.62 o 
 -10  10   3        7.88       -1.28     40.53 o 
  -9  10   3      788.55      764.06     80.80 o 
  -8  10   3      183.04      178.35     40.63 o 
  -7  10   3     2931.62     2703.42    103.98 o 
  -6  10   3        0.63       17.26     26.85 o 
  -5  10   3     3113.56     3298.70    214.44 o 
  -4  10   3      367.59      355.32     58.90 o 
  -3  10   3     2352.04     2623.58     82.17 o 
  -2  10   3      263.26      299.16     40.09 o 
  -1  10   3     7774.46     7611.77    198.77 o 
   0  10   3     2064.56     2332.09     90.20 o 
   1  10   3     3674.45     3627.94     92.90 o 
   2  10   3       39.90       31.48     24.86 o 
   3  10   3     4750.37     4713.50    140.47 o 
   4  10   3       38.26       13.75     41.67 o 
   5  10   3     4494.62     4535.28    124.64 o 
   6  10   3      184.27       84.42     31.68 o 
   7  10   3     2852.19     2714.62    127.78 o 
   8  10   3      540.81      581.52     57.70 o 
   9  10   3     3124.73     3184.12    175.35 o 
  -9  11   3        2.41       55.34     78.28 o 
  -8  11   3     1132.27     1042.97    176.65 o 
  -7  11   3        8.79       65.24     70.02 o 
  -6  11   3     2703.08     2769.41    216.58 o 
  -5  11   3       28.99       10.55     32.03 o 
  -4  11   3      758.78      722.32     61.66 o 
  -3  11   3        2.75        0.51     30.95 o 
  -2  11   3     3509.66     3875.18    117.24 o 
  -1  11   3        0.80      -30.72     30.84 o 
   0  11   3     5894.62     6115.08    148.50 o 
   1  11   3       49.79       44.31     30.40 o 
   2  11   3     5219.27     5472.23    245.59 o 
   3  11   3       50.86      112.79     34.35 o 
   4  11   3     8208.58     8184.49    186.46 o 
   5  11   3       33.12       46.78     43.30 o 
   6  11   3     3589.94     3552.88    119.64 o 
   7  11   3       17.77       17.52     32.01 o 
   8  11   3     1727.23     1843.45    142.82 o 
  -7  12   3     1816.11     1631.16    173.39 o 
  -6  12   3       14.16        3.32     37.53 o 
  -5  12   3     1026.18      995.31     90.24 o 
  -4  12   3      116.75       55.81     62.24 o 
  -3  12   3      910.61      940.52    109.92 o 
  -2  12   3      192.23      327.90     70.95 o 
  -1  12   3     3151.51     3309.98    138.67 o 
   0  12   3      194.37      195.03     41.59 o 
   1  12   3     3716.13     4085.21    178.38 o 
   2  12   3       37.04      -36.16     37.68 o 
   3  12   3     4135.73     4358.08    212.57 o 
   4  12   3       20.58      -25.19     31.83 o 
   5  12   3     4867.88     4918.68    143.40 o 
   6  12   3       23.68       19.83     50.79 o 
  -3  13   3      427.60      498.52     90.03 o 
  -2  13   3     1790.70     1751.07    149.88 o 
  -1  13   3      719.02      816.58     88.79 o 
   0  13   3     2042.46     2216.81    134.41 o 
   1  13   3      497.70      500.20     90.66 o 
   2  13   3     1274.92     1354.66    135.08 o 
 -16   0   4     1273.10     1511.48    209.84 o 
 -14   0   4     2126.69     2325.97    161.73 o 
 -12   0   4     9742.70    10322.88    273.02 o 
 -10   0   4     9259.32     9351.33    178.69 o 
  -8   0   4    13178.30    13159.69    155.13 o 
  -6   0   4    11986.04    11754.56    203.20 o 
  -4   0   4      207.43      212.33     20.11 o 
  -2   0   4    24026.47    27279.81    206.83 o 
   0   0   4     5008.36     5265.18     67.42 o 
   2   0   4     6313.74     6208.62     72.34 o 
   4   0   4    25387.26    25382.10    235.24 o 
   6   0   4     3171.20     2953.27     64.61 o 
   8   0   4      315.83      329.66     38.18 o 
  10   0   4     3219.28     3224.79    319.08 o 
  12   0   4      821.85      693.10     91.77 o 
  14   0   4     3018.05     3345.53    271.56 o 
 -16   1   4      290.25      387.20    119.33 o 
 -15   1   4     1382.99     1443.57    101.52 o 
 -14   1   4      160.83      122.75     36.56 o 
 -13   1   4     5065.90     4908.24    137.72 o 
 -12   1   4        0.39       -1.43     20.19 o 
 -11   1   4     7380.49     7515.90    134.12 o 
 -10   1   4       29.75       43.69     16.92 o 
  -9   1   4    11072.43    10752.14    114.92 o 
  -8   1   4     5589.20     5593.92     77.03 o 
  -7   1   4    26517.46    27048.45    159.41 o 
  -6   1   4     3461.30     3669.09     49.81 o 
  -5   1   4     7443.56     7467.50     66.84 o 
  -4   1   4     1186.14     1342.27     32.18 o 
  -3   1   4     6662.37     7083.89     56.55 o 
  -2   1   4        0.60       -6.99      5.52 o 
  -1   1   4     5497.55     5527.28     48.24 o 
   0   1   4    13294.63    14718.17     91.94 o 
   1   1   4     5821.20     5797.33     45.47 o 
   2   1   4     7992.45     8465.70     62.09 o 
   3   1   4    14202.22    14520.34     91.76 o 
   4   1   4        9.17       22.17      7.73 o 
   5   1   4    11988.35    11915.10     91.53 o 
   6   1   4       10.60       17.63      9.03 o 
   7   1   4     2982.01     2844.09     60.38 o 
   8   1   4       76.43       63.94     13.99 o 
   9   1   4     6413.67     6353.44    116.09 o 
  10   1   4      183.73      231.55     31.72 o 
  11   1   4     2977.55     3053.40     91.44 o 
  12   1   4      259.02      252.35     62.98 o 
  13   1   4     1864.66     1755.42    116.78 o 
  14   1   4        0.77       92.27     44.97 o 
 -16   2   4     2275.46     2584.00    265.57 o 
 -15   2   4      206.83      140.46     41.01 o 
 -14   2   4     1844.92     1816.84    107.43 o 
 -13   2   4        8.51      -23.03     28.67 o 
 -12   2   4     5106.25     4958.68    116.39 o 
 -11   2   4      122.70      127.66     24.94 o 
 -10   2   4     2300.31     2468.89     73.36 o 
  -9   2   4      704.45      670.55     42.97 o 
  -8   2   4    13233.98    12940.71    130.54 o 
  -7   2   4     5000.43     4933.27     73.32 o 
  -6   2   4    22892.11    23271.42    137.13 o 
  -5   2   4     2062.31     2034.91     33.61 o 
  -4   2   4    17266.66    18484.27    107.90 o 
  -3   2   4     7787.88     7871.04     74.51 o 
  -2   2   4     4642.33     4718.57     41.37 o 
  -1   2   4       47.03       11.42      6.05 o 
   0   2   4    26570.40    28302.02    143.31 o 
   1   2   4       19.01       24.89      6.69 o 
   2   2   4     8451.21     9486.19     74.64 o 
   3   2   4     1304.31     1385.77     27.39 o 
   4   2   4    15855.61    16337.35    107.40 o 
   5   2   4      643.95      682.82     23.49 o 
   6   2   4     6735.05     6572.03     69.98 o 
   7   2   4       92.38      100.97     15.32 o 
   8   2   4    10777.82    10471.92    128.98 o 
   9   2   4      179.95      154.77     27.75 o 
  10   2   4     7423.41     6967.29    131.45 o 
  11   2   4     1504.86     1462.72     73.80 o 
  12   2   4     2476.82     2566.58     96.67 o 
  13   2   4      176.61      167.54     63.34 o 
  14   2   4     1629.37     1553.50    105.84 o 
 -15   3   4     1350.46     1271.36     93.33 o 
 -14   3   4      184.49      191.59     37.47 o 
 -13   3   4      973.83     1013.84     67.49 o 
 -12   3   4        1.60       62.19     25.02 o 
 -11   3   4     2602.13     2696.79     94.37 o 
 -10   3   4     1362.70     1269.99     62.61 o 
  -9   3   4     1621.06     1755.22     55.41 o 
  -8   3   4      399.46      408.91     29.71 o 
  -7   3   4     7660.83     7226.65     82.85 o 
  -6   3   4      240.40      220.41     14.73 o 
  -5   3   4    30873.15    31674.56    173.80 o 
  -4   3   4     1096.69     1298.55     26.64 o 
  -3   3   4    26027.80    26503.27    136.25 o 
  -2   3   4     6457.29     6375.32     55.67 o 
  -1   3   4    31406.09    32954.11    152.71 o 
   0   3   4      547.63      552.87     15.57 o 
   1   3   4    16964.81    17633.93    120.59 o 
   2   3   4       22.00       11.63      7.00 o 
   3   3   4    14463.87    14637.54     98.45 o 
   4   3   4       10.22        7.41      6.92 o 
   5   3   4    10920.32    10155.79     85.92 o 
   6   3   4     1779.43     1760.46     76.37 o 
   7   3   4     9823.50     9668.15    120.76 o 
   8   3   4      222.56      209.75     24.57 o 
   9   3   4     7627.73     7687.76    143.22 o 
  10   3   4      462.00      525.09     46.52 o 
  11   3   4     3921.01     3852.20    105.58 o 
  12   3   4       56.57       71.44     38.90 o 
  13   3   4     1989.78     2016.70     95.60 o 
  14   3   4       13.61      107.63    136.32 o 
 -15   4   4       55.11       79.62     37.22 o 
 -14   4   4     1190.94     1277.53     78.87 o 
 -13   4   4      439.94      492.41     48.89 o 
 -12   4   4      416.99      444.73     50.45 o 
 -11   4   4      264.55      270.66     55.03 o 
 -10   4   4     4387.27     4573.32    107.40 o 
  -9   4   4      185.83      183.05     23.73 o 
  -8   4   4     2985.26     2864.86     66.41 o 
  -7   4   4       68.15       82.64     16.72 o 
  -6   4   4     7512.14     7482.52     69.81 o 
  -5   4   4     2655.40     2601.11     39.20 o 
  -4   4   4    27088.39    27524.62    167.16 o 
  -3   4   4      390.25      448.11     18.51 o 
  -2   4   4    13147.58    13276.25     97.01 o 
  -1   4   4      188.45      177.09     12.20 o 
   0   4   4     7684.31     7762.96     82.92 o 
   1   4   4       21.34       43.88      8.31 o 
   2   4   4    21442.98    20874.89    123.07 o 
   3   4   4       13.50       25.16      9.21 o 
   4   4   4     9613.50     9672.14     81.93 o 
   5   4   4      526.46      466.12     25.82 o 
   6   4   4    12191.92    11686.14    131.22 o 
   7   4   4      499.12      462.09     33.80 o 
   8   4   4     7150.87     7267.38    113.14 o 
   9   4   4        4.55       21.60     19.24 o 
  10   4   4     1891.49     1840.23     79.78 o 
  11   4   4        7.77      -10.87     23.49 o 
  12   4   4     3092.15     3131.62    101.92 o 
  13   4   4      472.77      479.11     58.89 o 
 -15   5   4     2425.67     2469.75    143.76 o 
 -14   5   4       96.66       53.35     32.87 o 
 -13   5   4     1913.35     2030.49     93.35 o 
 -12   5   4       40.54       51.68     38.71 o 
 -11   5   4     2942.42     2911.05     81.28 o 
 -10   5   4      333.86      360.25     34.79 o 
  -9   5   4     9142.50     8913.14    127.85 o 
  -8   5   4      559.26      602.69     39.29 o 
  -7   5   4     4545.17     4381.31     80.24 o 
  -6   5   4     1444.00     1409.95     46.61 o 
  -5   5   4     7417.08     7603.10     85.68 o 
  -4   5   4       87.45      111.47     16.55 o 
  -3   5   4     6974.17     7016.69     68.06 o 
  -2   5   4      873.63      815.75     24.47 o 
  -1   5   4     3477.12     3191.28     43.98 o 
   0   5   4      281.85      326.76     17.39 o 
   1   5   4    24195.15    23953.74    140.38 o 
   2   5   4       18.30       36.01      8.95 o 
   3   5   4    12316.18    12159.61    102.45 o 
   4   5   4      172.10      210.15     18.56 o 
   5   5   4     9323.13     9271.52    112.54 o 
   6   5   4        0.61       11.20     13.52 o 
   7   5   4     9094.29     8718.89    121.63 o 
   8   5   4        0.30       23.04     22.71 o 
   9   5   4     1817.67     1872.39     69.70 o 
  10   5   4      217.17      234.35     34.53 o 
  11   5   4     1763.16     1720.81     94.72 o 
  12   5   4      409.13      452.45     55.44 o 
  13   5   4     1745.83     1896.10    108.12 o 
 -14   6   4     4202.04     4040.55    124.22 o 
 -13   6   4       47.29       28.38     30.83 o 
 -12   6   4     4067.79     4256.05    128.22 o 
 -11   6   4       13.45       33.83     28.30 o 
 -10   6   4     8782.29     8159.58    132.74 o 
  -9   6   4      237.28      267.82     31.74 o 
  -8   6   4     9628.29     9568.11    131.99 o 
  -7   6   4      696.42      712.00     41.22 o 
  -6   6   4     2241.10     2174.46     56.39 o 
  -5   6   4      605.41      647.39     31.46 o 
  -4   6   4    10294.52    10601.90    111.60 o 
  -3   6   4      449.62      398.51     21.20 o 
  -2   6   4     4339.66     4157.35     55.49 o 
  -1   6   4      603.89      615.42     24.95 o 
   0   6   4    18058.93    18158.34    133.40 o 
   1   6   4       25.96       28.30      9.93 o 
   2   6   4    19343.45    20208.26    135.07 o 
   3   6   4       90.87      101.74     16.70 o 
   4   6   4     3469.15     3408.89     61.10 o 
   5   6   4      275.10      239.69     24.05 o 
   6   6   4     7083.07     7013.88    120.63 o 
   7   6   4      480.02      472.91     39.66 o 
   8   6   4     3971.28     4015.62     99.20 o 
   9   6   4      381.53      361.81     39.20 o 
  10   6   4     1151.48     1077.41     69.07 o 
  11   6   4       35.28       73.23     33.32 o 
  12   6   4     2502.23     2496.12    118.15 o 
 -13   7   4     3308.49     3325.51    111.71 o 
 -12   7   4       40.39       84.93     31.60 o 
 -11   7   4     3899.58     4006.43    100.74 o 
 -10   7   4      151.56      144.32     29.23 o 
  -9   7   4     6968.64     7323.51    124.58 o 
  -8   7   4       33.06       -2.68     18.09 o 
  -7   7   4     3100.89     3096.75     73.00 o 
  -6   7   4      439.22      361.15     31.06 o 
  -5   7   4     5375.81     5455.32     88.80 o 
  -4   7   4        1.06       -0.58     11.27 o 
  -3   7   4     8998.66     8821.48     99.58 o 
  -2   7   4     3025.80     3088.85     51.42 o 
  -1   7   4     3772.37     3623.51     55.62 o 
   0   7   4      188.65      204.54     17.31 o 
   1   7   4     8721.34     8573.04     97.96 o 
   2   7   4        2.01       10.26     12.14 o 
   3   7   4     2699.96     2731.01     63.35 o 
   4   7   4        0.03       -1.49     13.52 o 
   5   7   4     2118.37     2201.06     73.10 o 
   6   7   4      237.55      269.18     32.09 o 
   7   7   4     4308.22     4563.85    105.49 o 
   8   7   4        7.28       15.84     23.60 o 
   9   7   4      938.24      859.65     59.44 o 
  10   7   4       13.20       55.00     26.01 o 
  11   7   4     1878.11     1801.19     89.45 o 
  12   7   4       30.06       -4.55     61.05 o 
 -13   8   4      229.67      299.83     83.48 o 
 -12   8   4     1797.41     1820.44    113.26 o 
 -11   8   4      147.94       58.17     39.52 o 
 -10   8   4     2680.95     2741.24    104.30 o 
  -9   8   4        4.76       -3.58     22.92 o 
  -8   8   4     3941.94     3754.56     91.93 o 
  -7   8   4      370.15      378.04     34.29 o 
  -6   8   4     7869.09     8103.03    119.61 o 
  -5   8   4     1500.81     1512.38     57.58 o 
  -4   8   4     8800.41     8590.37    105.96 o 
  -3   8   4        0.24       -9.65     14.71 o 
  -2   8   4     4566.75     4676.18     83.33 o 
  -1   8   4        2.17        4.95     12.24 o 
   0   8   4     1481.41     1582.81     46.62 o 
   1   8   4      165.38      190.02     23.43 o 
   2   8   4     1052.33     1152.55     48.93 o 
   3   8   4      329.37      311.24     30.96 o 
   4   8   4     1825.77     1664.50     64.08 o 
   5   8   4       21.26       21.30     30.30 o 
   6   8   4     3461.34     3634.15     94.52 o 
   7   8   4        4.68       -7.17     28.72 o 
   8   8   4     2579.61     2565.92     85.96 o 
   9   8   4       75.12       60.70     28.04 o 
  10   8   4     2638.35     2930.38    146.53 o 
  11   8   4       33.65        4.11     36.26 o 
 -12   9   4       53.00       47.08     47.60 o 
 -11   9   4     1497.39     1543.29     87.46 o 
 -10   9   4      140.85      172.69     41.23 o 
  -9   9   4     1580.06     1563.36     88.57 o 
  -8   9   4       67.47      102.94     32.17 o 
  -7   9   4     4506.14     4836.28    159.82 o 
  -6   9   4      153.50      168.90     44.88 o 
  -5   9   4     6240.79     5995.20    136.00 o 
  -4   9   4       48.29       60.37     26.05 o 
  -3   9   4     6987.53     7082.47    162.10 o 
  -2   9   4      455.12      471.99     42.71 o 
  -1   9   4     6465.69     6219.34    117.32 o 
   0   9   4     1418.45     1320.60     60.15 o 
   1   9   4     3194.00     3269.54     84.65 o 
   2   9   4        2.15        5.67     21.21 o 
   3   9   4     3587.48     3546.74    121.44 o 
   4   9   4      201.75      193.74     33.60 o 
   5   9   4     2926.88     2811.45    108.82 o 
   6   9   4        2.24      -32.35     21.56 o 
   7   9   4     2632.87     2625.27    113.88 o 
   8   9   4      734.53      773.97     64.04 o 
   9   9   4     3642.85     3688.45    122.82 o 
  10   9   4       12.66        6.44     33.89 o 
 -10  10   4     1042.93     1111.26    155.10 o 
  -9  10   4       10.42      -19.61     31.79 o 
  -8  10   4     1954.26     2016.26    103.08 o 
  -7  10   4      106.69       50.07     46.64 o 
  -6  10   4     3503.56     3488.43    113.51 o 
  -5  10   4       50.02       64.84     28.03 o 
  -4  10   4     2440.44     2491.22     95.00 o 
  -3  10   4      186.61      110.85     28.76 o 
  -2  10   4     7976.99     8057.63    261.51 o 
  -1  10   4     1380.99     1360.98     77.40 o 
   0  10   4     7067.39     6987.41    150.65 o 
   1  10   4      987.30      912.28     57.32 o 
   2  10   4     4218.06     4289.62    104.10 o 
   3  10   4      268.86      272.80     38.53 o 
   4  10   4     6445.21     6226.41    171.57 o 
   5  10   4       87.92      108.55     29.62 o 
   6  10   4     1975.66     1902.11     95.38 o 
   7  10   4      853.88      820.45     67.96 o 
   8  10   4     2320.32     2287.54    109.91 o 
   9  10   4      242.73      262.31    119.93 o 
  -9  11   4     1249.99     1166.37    108.42 o 
  -8  11   4       80.10       62.50     44.71 o 
  -7  11   4     3170.56     3285.79    122.86 o 
  -6  11   4       34.28        0.21     28.78 o 
  -5  11   4     1514.52     1688.73     92.56 o 
  -4  11   4        3.43      -36.33     24.22 o 
  -3  11   4     2517.79     2416.36    114.07 o 
  -2  11   4        7.01       12.19     30.15 o 
  -1  11   4     7840.91     8408.91    175.62 o 
   0  11   4      135.14      133.00     37.05 o 
   1  11   4     4633.35     4773.50    131.64 o 
   2  11   4        0.09       33.84     65.39 o 
   3  11   4     8602.28     8634.26    255.48 o 
   4  11   4        0.14       16.22     40.22 o 
   5  11   4     6443.24     6445.58    159.03 o 
   6  11   4       97.99      155.23     38.45 o 
   7  11   4     1300.46     1404.76     99.46 o 
  -7  12   4       47.45       -7.74     50.92 o 
  -6  12   4     1846.10     1775.03    190.84 o 
  -5  12   4       96.27       50.91     97.10 o 
  -4  12   4      594.72      636.37     92.06 o 
  -3  12   4       94.29       53.48     40.59 o 
  -2  12   4     3132.40     3515.43    121.73 o 
  -1  12   4      169.01      217.12     45.04 o 
   0  12   4     3874.07     4257.56    131.63 o 
   1  12   4      219.74      217.52     44.50 o 
   2  12   4     4201.02     3950.39    145.38 o 
   3  12   4       10.85        8.95     43.54 o 
   4  12   4     5027.65     5360.01    175.56 o 
   5  12   4        9.94      -24.13     37.30 o 
  -3  13   4     1202.94     1224.13    132.33 o 
  -2  13   4      229.03      381.39     84.90 o 
  -1  13   4     2191.18     2354.79    152.68 o 
   0  13   4      369.06      404.88     69.35 o 
   1  13   4     1729.53     1596.98    147.11 o 
 -15   0   5      702.04      734.25    103.30 o 
 -13   0   5     6647.41     6463.09    222.89 o 
 -11   0   5    11224.63    11307.79    206.30 o 
  -9   0   5    11116.34    10767.59    182.47 o 
  -7   0   5     9925.56     9730.69    126.55 o 
  -5   0   5      832.62      941.94     37.27 o 
  -3   0   5     1038.93      900.38     30.38 o 
  -1   0   5     8234.61     8708.34     79.54 o 
   1   0   5     2220.32     2092.19     40.31 o 
   3   0   5    12023.94    11986.49    119.59 o 
   5   0   5    12225.97    12435.92    189.62 o 
   7   0   5     4558.78     4118.68     83.39 o 
   9   0   5     7568.26     7270.94    210.53 o 
  11   0   5     3015.05     2992.32    186.85 o 
  13   0   5     2070.72     2096.21    161.92 o 
 -16   1   5     1406.87     1580.05    150.40 o 
 -15   1   5       58.89       65.98     35.09 o 
 -14   1   5     2817.98     2954.63    117.06 o 
 -13   1   5      186.33      148.69     36.55 o 
 -12   1   5    10746.06    10504.18    168.40 o 
 -11   1   5        9.58      -24.42     16.28 o 
 -10   1   5     7149.29     7179.84    116.56 o 
  -9   1   5     3700.00     3803.24     68.50 o 
  -8   1   5    15007.29    14737.49    132.30 o 
  -7   1   5     2408.36     2272.48     51.98 o 
  -6   1   5     5907.53     5563.25     67.22 o 
  -5   1   5       80.70       75.77     12.28 o 
  -4   1   5     1479.72     1403.49     34.80 o 
  -3   1   5     1631.53     1581.89     27.16 o 
  -2   1   5    23610.24    25261.04    121.55 o 
  -1   1   5     2100.74     2128.23     33.35 o 
   0   1   5     8981.93     9415.04     59.95 o 
   1   1   5     5047.22     4876.34     54.03 o 
   2   1   5    20978.70    21785.98    117.83 o 
   3   1   5     2735.78     2976.81     44.31 o 
   4   1   5    20695.29    20961.34    126.71 o 
   5   1   5       14.47       -5.69      7.67 o 
   6   1   5     5120.88     4930.86     61.49 o 
   7   1   5      462.64      374.86     24.80 o 
   8   1   5     4941.35     4866.96     75.43 o 
   9   1   5       76.01       89.82     22.96 o 
  10   1   5     4095.28     4265.00    102.25 o 
  11   1   5      551.88      607.68     60.16 o 
  12   1   5     1310.01     1407.20     92.29 o 
  13   1   5       14.62       56.56     38.68 o 
  14   1   5     2627.34     3038.41    207.28 o 
 -16   2   5       83.25      187.21    105.51 o 
 -15   2   5     2167.02     2068.98    111.60 o 
 -14   2   5       93.00      114.43     38.58 o 
 -13   2   5     2988.10     3223.86     99.13 o 
 -12   2   5       97.62      136.01     28.48 o 
 -11   2   5     5007.92     4918.93    108.33 o 
 -10   2   5      258.81      306.65     41.73 o 
  -9   2   5     2342.24     2391.43     54.34 o 
  -8   2   5     9037.25     8757.44     99.65 o 
  -7   2   5    12499.13    12471.73    114.52 o 
  -6   2   5      135.22      109.67     12.76 o 
  -5   2   5    11277.05    10940.60     85.12 o 
  -4   2   5     1063.84     1086.08     25.29 o 
  -3   2   5    28235.59    29471.31    145.74 o 
  -2   2   5        7.02        6.38     10.26 o 
  -1   2   5    32005.92    34704.21    192.73 o 
   0   2   5    20846.12    21398.25    121.68 o 
   1   2   5    32839.24    33957.48    164.10 o 
   2   2   5        1.02        4.46      6.41 o 
   3   2   5    12915.92    13076.57     92.77 o 
   4   2   5      282.92      249.47     16.14 o 
   5   2   5     5827.55     5494.01     63.07 o 
   6   2   5      364.27      356.34     25.65 o 
   7   2   5     3904.65     3614.69     63.16 o 
   8   2   5      713.96      757.08     41.49 o 
   9   2   5     5115.48     5073.50    107.01 o 
  10   2   5      940.00     1019.19     60.65 o 
  11   2   5     2466.02     2411.34     89.03 o 
  12   2   5      176.53      120.73     41.78 o 
  13   2   5     1840.38     2047.65    113.41 o 
  14   2   5       11.87      -76.46     66.69 o 
 -15   3   5        0.32       25.58     51.45 o 
 -14   3   5     1831.25     1905.13     92.97 o 
 -13   3   5      306.31      264.94     46.18 o 
 -12   3   5     1826.22     1704.99     79.60 o 
 -11   3   5      176.13      148.39     32.16 o 
 -10   3   5     4773.17     4603.71     91.21 o 
  -9   3   5      280.49      327.24     29.61 o 
  -8   3   5     3693.19     3673.67     73.39 o 
  -7   3   5     2684.99     2665.56     50.91 o 
  -6   3   5    16903.70    16771.39    115.55 o 
  -5   3   5       36.42       51.25     10.20 o 
  -4   3   5    17494.45    17671.51    110.50 o 
  -3   3   5     5463.42     5738.49     53.96 o 
  -2   3   5    19858.22    20740.36    133.79 o 
  -1   3   5     5103.72     5314.42     53.02 o 
   0   3   5    27639.17    29323.15    159.98 o 
   1   3   5     1511.24     1441.88     24.65 o 
   2   3   5    11735.37    11935.12     92.76 o 
   3   3   5        7.54       -9.84      6.56 o 
   4   3   5     3777.18     3910.28     51.60 o 
   5   3   5     2899.76     2810.29     45.76 o 
   6   3   5     6438.08     6444.63     94.07 o 
   7   3   5      246.37      288.29     27.59 o 
   8   3   5     8504.06     8397.14    120.28 o 
   9   3   5       18.69       28.86     18.22 o 
  10   3   5     5198.83     5084.21    130.45 o 
  11   3   5      171.59      250.80     38.20 o 
  12   3   5     2114.07     2230.57     95.73 o 
  13   3   5       86.66       17.34     58.32 o 
 -15   4   5     1915.02     2027.74    101.64 o 
 -14   4   5      222.03      269.28     44.58 o 
 -13   4   5     1514.97     1683.78     85.42 o 
 -12   4   5       28.82       27.77     22.78 o 
 -11   4   5     2670.05     2612.17     93.00 o 
 -10   4   5      139.22      141.05     24.79 o 
  -9   4   5     6801.83     6719.43    135.63 o 
  -8   4   5      162.12      129.32     20.61 o 
  -7   4   5     8653.65     8416.68    108.32 o 
  -6   4   5     2821.68     2727.84     43.76 o 
  -5   4   5    17769.10    18180.48    120.34 o 
  -4   4   5     1033.52     1217.61     28.53 o 
  -3   4   5    23299.85    23391.96    133.70 o 
  -2   4   5      419.91      404.00     17.00 o 
  -1   4   5    18612.63    18385.48    114.99 o 
   0   4   5      257.19      267.15     13.88 o 
   1   4   5    17045.20    16620.93    104.07 o 
   2   4   5     2739.69     2982.84     41.21 o 
   3   4   5    13186.12    12633.88     95.74 o 
   4   4   5        4.47       -0.40      7.23 o 
   5   4   5     9598.56     9334.94    124.42 o 
   6   4   5      420.79      417.02     33.02 o 
   7   4   5     8327.12     8065.77    115.40 o 
   8   4   5       65.75       49.21     27.19 o 
   9   4   5     3930.93     3837.98     91.81 o 
  10   4   5      116.50      134.82     30.68 o 
  11   4   5     1937.62     1836.12     95.85 o 
  12   4   5      109.79       82.19     32.35 o 
  13   4   5     1165.63     1150.84     85.06 o 
 -15   5   5        1.05       18.93     44.92 o 
 -14   5   5     2037.98     2008.14     98.58 o 
 -13   5   5       22.04      -26.73     34.13 o 
 -12   5   5     1518.47     1486.19     78.55 o 
 -11   5   5      176.03      154.22     28.15 o 
 -10   5   5     6053.09     5759.58    108.02 o 
  -9   5   5        2.65       10.99     16.80 o 
  -8   5   5     5773.93     5848.86    114.26 o 
  -7   5   5     1398.81     1243.56     49.07 o 
  -6   5   5     6082.75     6062.22     89.75 o 
  -5   5   5      411.18      410.12     20.94 o 
  -4   5   5    13175.13    12856.19     99.60 o 
  -3   5   5      163.71      178.48     14.25 o 
  -2   5   5     9300.63     9311.02     79.36 o 
  -1   5   5      294.45      340.72     17.42 o 
   0   5   5    15480.97    14884.67    102.70 o 
   1   5   5      147.76      137.65     12.86 o 
   2   5   5    14841.80    14790.63    111.88 o 
   3   5   5     2193.84     2028.79     42.18 o 
   4   5   5     9265.43     9142.67     97.12 o 
   5   5   5      438.59      447.96     31.10 o 
   6   5   5    13093.51    12946.72    144.53 o 
   7   5   5      659.26      599.02     48.42 o 
   8   5   5     1567.26     1619.93     70.49 o 
   9   5   5       39.62       -6.55     20.79 o 
  10   5   5      738.78      770.71     55.55 o 
  11   5   5      125.09      212.61     41.15 o 
  12   5   5     2176.87     1992.14    108.39 o 
  13   5   5      216.83       91.43     63.47 o 
 -14   6   5       89.09      127.90     41.44 o 
 -13   6   5     2670.26     2711.61    116.73 o 
 -12   6   5       79.58      102.12     30.63 o 
 -11   6   5     5759.72     5954.74    119.02 o 
 -10   6   5      131.06      174.38     28.48 o 
  -9   6   5    11084.96    10679.84    146.30 o 
  -8   6   5      253.31      295.76     29.49 o 
  -7   6   5     4273.05     4551.68     85.63 o 
  -6   6   5      294.18      380.87     29.85 o 
  -5   6   5     4680.29     4456.27     68.86 o 
  -4   6   5       45.46       49.91     10.83 o 
  -3   6   5     5404.19     5755.22     66.40 o 
  -2   6   5      748.99      797.01     27.49 o 
  -1   6   5     4301.95     4190.06     55.30 o 
   0   6   5       42.85       44.51     10.37 o 
   1   6   5    14354.10    13702.79    105.99 o 
   2   6   5       69.95       36.80     11.60 o 
   3   6   5     5157.86     5131.15     83.65 o 
   4   6   5      767.65      769.42     39.78 o 
   5   6   5     7709.19     7695.29    123.09 o 
   6   6   5      780.32      766.51     49.42 o 
   7   6   5     6415.87     6032.28    147.57 o 
   8   6   5      370.98      364.36     38.23 o 
   9   6   5      512.23      516.49     46.50 o 
  10   6   5      329.76      263.98     38.13 o 
  11   6   5     2301.71     2174.47    108.07 o 
  12   6   5        9.34       11.55     36.16 o 
 -14   7   5     2802.30     2787.55    182.41 o 
 -13   7   5      606.82      587.01     64.41 o 
 -12   7   5     2320.58     2168.82     98.95 o 
 -11   7   5        3.09       17.54     41.17 o 
 -10   7   5     5575.99     5674.78    114.57 o 
  -9   7   5      192.12      185.97     29.14 o 
  -8   7   5     4880.55     4855.70     95.91 o 
  -7   7   5      242.48      203.41     26.17 o 
  -6   7   5     3593.80     3416.79     72.92 o 
  -5   7   5      311.46      339.80     25.58 o 
  -4   7   5     7576.86     7368.49     92.47 o 
  -3   7   5     1017.67      943.30     32.06 o 
  -2   7   5     2776.36     2789.13     54.76 o 
  -1   7   5     1186.30     1205.54     38.80 o 
   0   7   5     4472.49     4443.65     77.79 o 
   1   7   5      292.68      324.58     24.48 o 
   2   7   5     4610.67     4731.61     82.65 o 
   3   7   5      893.19      902.01     43.93 o 
   4   7   5     2089.84     2245.67     66.33 o 
   5   7   5      125.36      101.59     21.15 o 
   6   7   5     6360.68     6235.49    143.65 o 
   7   7   5      232.54      275.02     34.59 o 
   8   7   5     3076.32     3152.89     93.44 o 
   9   7   5       45.53      109.29     30.08 o 
  10   7   5     2330.00     2242.40    102.67 o 
  11   7   5       21.34      -62.69     41.79 o 
 -13   8   5     1588.82     1482.91    158.23 o 
 -12   8   5       31.32      -23.98     30.16 o 
 -11   8   5     1363.01     1388.97     80.59 o 
 -10   8   5      238.98      243.12     37.17 o 
  -9   8   5     1934.50     2127.66     88.20 o 
  -8   8   5        4.65       24.09     21.62 o 
  -7   8   5     2777.74     2592.06     80.75 o 
  -6   8   5     1691.31     1751.91     68.07 o 
  -5   8   5     8590.21     8752.51    158.90 o 
  -4   8   5        0.20        4.98     16.25 o 
  -3   8   5     5711.72     5490.12    106.02 o 
  -2   8   5        0.47      -15.50     14.87 o 
  -1   8   5     1380.44     1558.07     55.21 o 
   0   8   5       42.32       27.44     18.58 o 
   1   8   5     2362.42     2383.28     81.46 o 
   2   8   5     1076.07     1094.51     58.35 o 
   3   8   5     1235.15     1309.78     61.55 o 
   4   8   5      134.01      150.49     25.11 o 
   5   8   5     3386.24     3522.52     90.35 o 
   6   8   5      700.84      806.85     53.69 o 
   7   8   5     4109.98     4261.44    107.19 o 
   8   8   5       20.83       38.34     27.06 o 
   9   8   5     3451.05     3362.19    116.73 o 
  10   8   5        0.38      -16.65     29.90 o 
  11   8   5     2672.84     2487.93    228.73 o 
 -12   9   5     1396.03     1355.33    138.18 o 
 -11   9   5      595.04      428.39     60.47 o 
 -10   9   5      951.65     1034.24     81.48 o 
  -9   9   5       12.68       53.55     33.07 o 
  -8   9   5     2376.42     2413.89    105.09 o 
  -7   9   5       24.11        9.90     27.77 o 
  -6   9   5     6479.87     6254.41    144.57 o 
  -5   9   5      627.15      623.09     55.98 o 
  -4   9   5     8352.96     8079.04    138.46 o 
  -3   9   5       52.57       89.83     31.35 o 
  -2   9   5     8740.98     8600.43    141.39 o 
  -1   9   5     1030.48     1052.79     66.21 o 
   0   9   5     4066.87     4073.14     94.58 o 
   1   9   5       30.29       14.99     29.31 o 
   2   9   5     2223.63     2030.96     74.72 o 
   3   9   5      629.60      674.06     55.86 o 
   4   9   5     2078.51     2094.09     85.61 o 
   5   9   5        1.60       29.38     24.56 o 
   6   9   5     1442.76     1342.53     80.46 o 
   7   9   5      190.22      199.65     38.64 o 
   8   9   5     3504.67     3249.92    113.84 o 
   9   9   5      394.41      439.11     54.77 o 
  10   9   5     2644.33     2482.61    237.07 o 
 -10  10   5      125.47       33.92     42.98 o 
  -9  10   5     1803.68     1858.50    104.31 o 
  -8  10   5      166.29      105.76     35.64 o 
  -7  10   5     4652.53     4603.88    133.43 o 
  -6  10   5      123.19      132.99     36.30 o 
  -5  10   5     3551.26     3351.38    109.28 o 
  -4  10   5       71.80       93.70     31.92 o 
  -3  10   5     4808.82     4759.76    124.25 o 
  -2  10   5       57.72       15.71     31.50 o 
  -1  10   5     9877.63    10025.01    184.23 o 
   0  10   5      345.33      435.89     50.12 o 
   1  10   5     4059.44     4245.14    105.06 o 
   2  10   5       27.66       35.54     24.03 o 
   3  10   5     5192.75     5293.87    133.99 o 
   4  10   5      260.59      256.04     41.23 o 
   5  10   5     2790.89     2780.12    102.05 o 
   6  10   5      528.09      598.25     57.22 o 
   7  10   5     1888.51     2098.69    105.50 o 
   8  10   5      532.29      520.59     59.09 o 
  -9  11   5       56.08       17.14     56.08 o 
  -8  11   5     2951.85     2938.94    142.80 o 
  -7  11   5      253.21      258.92     46.83 o 
  -6  11   5     3699.00     3761.48    168.46 o 
  -5  11   5        0.53        8.49     26.60 o 
  -4  11   5     1747.32     1807.29     94.29 o 
  -3  11   5       51.21      -19.40     31.37 o 
  -2  11   5     5224.58     5366.98    141.03 o 
  -1  11   5       95.13      123.47     36.37 o 
   0  11   5     4610.54     4580.42    132.15 o 
   1  11   5       63.22       -2.68     28.73 o 
   2  11   5     4684.65     4780.24    131.62 o 
   3  11   5        0.02      -10.36     34.19 o 
   4  11   5     7193.19     7233.58    168.24 o 
   5  11   5       29.89       32.82     34.40 o 
   6  11   5     1973.92     2016.74    105.69 o 
   7  11   5      154.52      170.96     47.22 o 
  -7  12   5     2664.01     2842.13    187.41 o 
  -6  12   5      284.54      294.98     59.66 o 
  -5  12   5     1916.11     1850.86    118.20 o 
  -4  12   5        0.06      -36.56     52.41 o 
  -3  12   5     2956.15     2990.58    221.22 o 
  -2  12   5        3.39       14.58     48.60 o 
  -1  12   5     3895.07     4031.60    156.76 o 
   0  12   5      351.14      464.01     56.61 o 
   1  12   5     2304.13     2297.64    125.57 o 
   2  12   5       93.68       91.22     66.00 o 
   3  12   5     4403.62     4433.30    188.46 o 
   4  12   5        7.13      -61.88     41.25 o 
   5  12   5     2785.14     2770.95    153.67 o 
  -3  13   5        7.45       41.42     93.60 o 
  -2  13   5     2370.36     2603.27    180.45 o 
  -1  13   5       79.84       53.56     49.76 o 
   0  13   5     2152.95     2341.92    137.25 o 
   1  13   5       32.43       31.03     42.56 o 
 -16   0   6      533.61      518.39    131.87 o 
 -14   0   6     3039.78     2983.28    234.45 o 
 -12   0   6     9080.46     8585.74    363.82 o 
 -10   0   6     1951.15     2250.65     99.63 o 
  -8   0   6     6557.79     6785.09    176.52 o 
  -6   0   6    12109.97    12279.91    144.61 o 
  -4   0   6     9014.34     9092.60    105.63 o 
  -2   0   6    30068.93    31348.27    206.16 o 
   0   0   6     5229.00     5743.39     84.57 o 
   2   0   6    15621.28    16140.15    142.04 o 
   4   0   6    18291.97    17636.89    185.72 o 
   6   0   6     5800.24     5680.61     97.43 o 
   8   0   6     5441.66     5151.60    124.13 o 
  10   0   6     5144.32     5250.93    190.45 o 
  12   0   6     2098.71     1988.25    149.51 o 
 -16   1   6       11.00      101.32     42.32 o 
 -15   1   6     1213.40     1105.59     89.93 o 
 -14   1   6        1.48      -40.77     27.18 o 
 -13   1   6     6462.33     6385.81    134.50 o 
 -12   1   6        0.03      -12.20     20.65 o 
 -11   1   6     4832.21     5014.72    108.78 o 
 -10   1   6     2019.06     1996.69     59.91 o 
  -9   1   6     2996.62     2954.75     72.67 o 
  -8   1   6     7022.66     7281.17     87.56 o 
  -7   1   6    13811.63    13624.44    110.70 o 
  -6   1   6     2021.70     1905.23     38.58 o 
  -5   1   6     1871.96     1854.52     35.82 o 
  -4   1   6      795.56      766.75     23.54 o 
  -3   1   6     6685.69     6751.72     58.22 o 
  -2   1   6      727.70      728.41     20.88 o 
  -1   1   6    17699.83    18055.50     95.62 o 
   0   1   6     5534.05     5608.58     66.43 o 
   1   1   6     2655.62     2859.19     35.84 o 
   2   1   6      511.98      514.72     18.94 o 
   3   1   6    18159.84    17521.99    133.28 o 
   4   1   6      141.29      145.88     13.72 o 
   5   1   6    11235.32    10961.28     93.73 o 
   6   1   6       34.72       26.01      9.62 o 
   7   1   6     5813.15     5565.62     78.49 o 
   8   1   6      418.28      388.42     30.71 o 
   9   1   6     6657.91     6969.47    124.09 o 
  10   1   6        0.79        2.13     22.91 o 
  11   1   6     2456.88     2530.25    106.66 o 
  12   1   6       38.37        3.57     46.21 o 
  13   1   6     1807.45     1876.67    114.83 o 
 -16   2   6     2108.24     2075.77    167.43 o 
 -15   2   6       17.80      145.95     39.87 o 
 -14   2   6     3227.65     3118.48    128.06 o 
 -13   2   6        4.89        0.50     23.66 o 
 -12   2   6     3680.74     3768.68    100.67 o 
 -11   2   6      210.27      251.08     31.24 o 
 -10   2   6     4617.88     4403.64     86.74 o 
  -9   2   6      669.46      654.42     34.95 o 
  -8   2   6     9597.46     9297.20    103.93 o 
  -7   2   6       40.53       41.61     10.82 o 
  -6   2   6    12180.85    11844.20     96.61 o 
  -5   2   6     1631.57     1784.09     34.62 o 
  -4   2   6     9540.11     9081.46     87.23 o 
  -3   2   6     3378.46     3561.58     41.90 o 
  -2   2   6    29032.41    30255.30    161.24 o 
  -1   2   6     4958.54     5359.22     63.58 o 
   0   2   6    13734.13    14614.31     98.62 o 
   1   2   6     3769.50     3679.71     43.51 o 
   2   2   6     4540.83     4251.07     48.39 o 
   3   2   6      215.96      226.93     15.65 o 
   4   2   6     5354.57     5405.74     61.81 o 
   5   2   6     2901.14     2715.43     45.64 o 
   6   2   6     4309.34     4316.62     60.75 o 
   7   2   6       82.09      118.28     16.73 o 
   8   2   6     7168.76     6775.76    139.70 o 
   9   2   6      100.43      136.62     26.30 o 
  10   2   6     3298.83     3479.25     95.86 o 
  11   2   6      376.15      413.23     44.32 o 
  12   2   6     1804.72     1711.86    100.69 o 
  13   2   6      128.45      163.76     47.93 o 
 -16   3   6       46.07      199.83     95.91 o 
 -15   3   6     2954.00     3136.41    110.88 o 
 -14   3   6      591.52      621.04     55.75 o 
 -13   3   6     2527.06     2375.28    102.71 o 
 -12   3   6       99.35      103.47     28.56 o 
 -11   3   6     2581.95     2467.84     80.03 o 
 -10   3   6      325.97      341.63     31.83 o 
  -9   3   6     4922.32     4909.22     90.10 o 
  -8   3   6        0.22       27.37     14.84 o 
  -7   3   6     4323.03     4395.87     58.64 o 
  -6   3   6     1157.76     1137.01     30.86 o 
  -5   3   6    28951.83    29586.18    163.95 o 
  -4   3   6       91.19      186.66     14.13 o 
  -3   3   6    35712.34    35320.43    172.93 o 
  -2   3   6      163.20      186.90     13.63 o 
  -1   3   6    36992.21    39195.63    226.55 o 
   0   3   6        0.27       -3.46      6.41 o 
   1   3   6    18026.07    18960.25    126.56 o 
   2   3   6     4072.95     4433.71     51.38 o 
   3   3   6     5895.76     5941.01     63.84 o 
   4   3   6     1163.70     1142.73     30.79 o 
   5   3   6     1879.60     2035.24     40.60 o 
   6   3   6      488.73      467.82     32.00 o 
   7   3   6     3216.35     3312.59     72.49 o 
   8   3   6       47.69       59.01     19.41 o 
   9   3   6     3125.79     3019.98     90.02 o 
  10   3   6      752.69      782.52     57.19 o 
  11   3   6     1979.77     1865.97     95.39 o 
  12   3   6       76.71      131.83     38.27 o 
  13   3   6     1366.90     1373.73    113.42 o 
 -15   4   6        0.04      -25.00     46.35 o 
 -14   4   6     1915.74     2046.49     97.83 o 
 -13   4   6      349.65      389.77     45.07 o 
 -12   4   6     1817.69     1658.60     80.22 o 
 -11   4   6       41.50       61.87     23.50 o 
 -10   4   6     6523.51     6882.00    114.62 o 
  -9   4   6      302.93      318.50     29.54 o 
  -8   4   6     4457.35     4407.47     82.82 o 
  -7   4   6     1445.27     1384.17     47.55 o 
  -6   4   6    20492.24    20195.54    135.35 o 
  -5   4   6     1152.53     1152.99     38.56 o 
  -4   4   6    29559.69    29813.14    163.86 o 
  -3   4   6     1136.49     1254.51     27.76 o 
  -2   4   6    20418.16    20368.38    118.75 o 
  -1   4   6       10.31       22.10      8.55 o 
   0   4   6    15574.86    15219.87    112.71 o 
   1   4   6     7498.00     7936.65     79.57 o 
   2   4   6    11944.04    11769.08     93.42 o 
   3   4   6     2350.33     2258.12     39.51 o 
   4   4   6     6564.40     6342.82     71.00 o 
   5   4   6     1971.49     1981.35     46.81 o 
   6   4   6     5176.61     4945.36    116.82 o 
   7   4   6       31.61       49.88     21.09 o 
   8   4   6     2293.46     2372.02     91.19 o 
   9   4   6      145.65      229.76     31.32 o 
  10   4   6     2559.60     2571.42    100.21 o 
  11   4   6        0.07       34.75     33.16 o 
  12   4   6     1629.92     1695.06    111.68 o 
  13   4   6      312.09      370.70    114.68 o 
 -15   5   6     2100.23     2241.63    120.99 o 
 -14   5   6        5.71       -0.67     29.17 o 
 -13   5   6     1210.67     1346.66     80.04 o 
 -12   5   6        4.00       20.81     26.38 o 
 -11   5   6     5933.56     6170.33    117.97 o 
 -10   5   6      158.95      129.72     24.99 o 
  -9   5   6    13171.50    13243.26    191.64 o 
  -8   5   6        3.22      -13.12     14.17 o 
  -7   5   6     8422.69     8283.04    112.02 o 
  -6   5   6     2281.24     2181.22     48.15 o 
  -5   5   6    16240.45    16361.42    133.32 o 
  -4   5   6       10.79       -8.95      8.15 o 
  -3   5   6     6484.41     6432.84     66.48 o 
  -2   5   6      148.42      168.22     13.43 o 
  -1   5   6     3724.21     3581.11     45.43 o 
   0   5   6     1913.51     1907.49     34.49 o 
   1   5   6    16713.29    16195.79    109.41 o 
   2   5   6     2554.41     2559.62     60.29 o 
   3   5   6     9270.14     9362.20     96.62 o 
   4   5   6      699.16      702.57     37.34 o 
   5   5   6    10249.51    10026.27    153.11 o 
   6   5   6        3.28       49.26     18.14 o 
   7   5   6     6914.56     6546.24    121.95 o 
   8   5   6        5.48        5.47     29.56 o 
   9   5   6      845.03      821.54     58.19 o 
  10   5   6        1.18       27.55     25.87 o 
  11   5   6     1794.52     1775.49     98.69 o 
  12   5   6       28.88        9.00     34.32 o 
 -14   6   6     1846.42     1978.72    113.59 o 
 -13   6   6      109.29       87.84     48.51 o 
 -12   6   6     2527.46     2616.80     89.88 o 
 -11   6   6       97.49       81.36     28.28 o 
 -10   6   6     8621.28     8595.45    136.87 o 
  -9   6   6      151.56      144.74     30.25 o 
  -8   6   6     5779.30     5561.34     99.13 o 
  -7   6   6      153.55      114.62     27.01 o 
  -6   6   6     2498.40     2785.17     63.08 o 
  -5   6   6       32.33       27.01     11.81 o 
  -4   6   6     3550.00     3338.42     52.06 o 
  -3   6   6       69.44       98.89     13.78 o 
  -2   6   6      247.60      233.95     17.20 o 
  -1   6   6     1005.27      975.19     34.10 o 
   0   6   6     8369.36     8027.35     90.02 o 
   1   6   6     1016.95     1021.09     35.42 o 
   2   6   6    12487.56    12799.50    124.34 o 
   3   6   6      579.22      600.09     35.56 o 
   4   6   6     7872.07     7867.45    109.59 o 
   5   6   6     2274.74     2092.40     66.08 o 
   6   6   6     9280.92     9397.57    144.37 o 
   7   6   6       89.06       56.93     23.06 o 
   8   6   6     1744.74     1742.51     77.37 o 
   9   6   6       37.16       23.85     24.75 o 
  10   6   6      723.91      846.94     61.42 o 
  11   6   6       19.12       74.77     42.51 o 
  12   6   6     1632.34     1580.16    146.27 o 
 -14   7   6      313.19      203.72     85.63 o 
 -13   7   6     1506.86     1586.80    101.59 o 
 -12   7   6      183.52      275.22     42.68 o 
 -11   7   6     3057.49     2874.28    100.22 o 
 -10   7   6       83.45       70.91     33.76 o 
  -9   7   6     4493.32     4238.24    121.47 o 
  -8   7   6       50.42       84.39     24.56 o 
  -7   7   6     2634.01     2445.48     73.69 o 
  -6   7   6      139.00      116.83     27.24 o 
  -5   7   6     7081.59     7005.75    113.06 o 
  -4   7   6      926.79      856.29     48.24 o 
  -3   7   6     3440.11     3410.54     70.90 o 
  -2   7   6       72.38       43.99     14.23 o 
  -1   7   6     1193.62     1337.67     47.85 o 
   0   7   6      175.97      173.93     21.04 o 
   1   7   6     6670.93     6665.49    120.63 o 
   2   7   6      588.94      658.55     43.32 o 
   3   7   6     5392.81     5320.18     91.13 o 
   4   7   6      393.56      415.50     35.71 o 
   5   7   6     6084.29     5944.17    114.87 o 
   6   7   6      102.72       87.08     23.99 o 
   7   7   6     4350.63     4453.46    107.08 o 
   8   7   6        0.00       19.47     21.40 o 
   9   7   6     1934.52     1877.42    106.69 o 
  10   7   6      126.07      117.49     33.89 o 
  11   7   6     3293.29     3362.70    155.83 o 
 -13   8   6       24.24      -16.82     50.55 o 
 -12   8   6     1118.95     1108.59     76.26 o 
 -11   8   6      171.93      175.37     38.53 o 
 -10   8   6     1955.33     1763.81     92.64 o 
  -9   8   6        1.95      -11.37     31.16 o 
  -8   8   6     2016.41     1937.97     95.16 o 
  -7   8   6      642.89      594.49     56.87 o 
  -6   8   6     4198.19     3973.23    112.18 o 
  -5   8   6      374.60      402.09     43.04 o 
  -4   8   6     7034.95     7565.01    160.33 o 
  -3   8   6      657.45      689.49     47.53 o 
  -2   8   6     3806.77     3692.77     76.79 o 
  -1   8   6       33.00      -10.14     24.63 o 
   0   8   6     3041.57     3069.96     79.18 o 
   1   8   6     1543.17     1537.91     63.06 o 
   2   8   6     5176.91     5352.18    108.06 o 
   3   8   6      346.39      380.80     41.81 o 
   4   8   6     3038.34     2854.54    115.92 o 
   5   8   6      155.49       90.99     29.42 o 
   6   8   6     4890.16     4691.15    125.03 o 
   7   8   6       62.66       56.01     27.63 o 
   8   8   6     3036.30     2973.38    169.45 o 
   9   8   6        0.94        6.27     39.65 o 
  10   8   6     3440.34     3404.86    122.09 o 
 -12   9   6      491.75      407.99    205.67 o 
 -11   9   6     1222.64     1242.10     92.89 o 
 -10   9   6      123.82      125.53     40.92 o 
  -9   9   6     1933.02     2048.67    105.43 o 
  -8   9   6        8.51       19.40     28.71 o 
  -7   9   6     3825.22     3881.83    120.43 o 
  -6   9   6      474.92      519.05     54.51 o 
  -5   9   6     3291.52     3145.63    135.27 o 
  -4   9   6        3.99        6.80     19.56 o 
  -3   9   6     4615.08     4535.66    104.03 o 
  -2   9   6        0.32      -10.10     19.70 o 
  -1   9   6     7718.74     7818.38    155.82 o 
   0   9   6       73.96       64.36     25.98 o 
   1   9   6     2774.46     2725.13     81.01 o 
   2   9   6      919.36      894.69     56.28 o 
   3   9   6     1975.80     1859.80     86.05 o 
   4   9   6        5.75       37.23     25.84 o 
   5   9   6     2556.69     2900.50    101.00 o 
   6   9   6       25.29        9.26     25.42 o 
   7   9   6     2426.11     2280.65    105.22 o 
   8   9   6      404.69      418.58     66.40 o 
   9   9   6     2989.37     2940.36    116.46 o 
 -10  10   6     1906.60     1843.27    110.58 o 
  -9  10   6        4.12       43.29     33.30 o 
  -8  10   6     4927.18     4997.68    149.97 o 
  -7  10   6       24.40      -39.42     26.28 o 
  -6  10   6     4731.47     4382.85    129.72 o 
  -5  10   6       67.10      103.62     32.30 o 
  -4  10   6     2827.73     2833.46    118.16 o 
  -3  10   6      529.64      479.35     45.20 o 
  -2  10   6     6689.12     7137.11    184.16 o 
  -1  10   6        4.95        8.38     25.12 o 
   0  10   6     6384.04     6334.17    147.85 o 
   1  10   6       16.78       26.08     22.22 o 
   2  10   6     2661.56     2735.28     95.94 o 
   3  10   6       12.23       26.97     25.08 o 
   4  10   6     4853.18     4881.31    133.24 o 
   5  10   6       45.38       20.82     28.09 o 
   6  10   6     1620.92     1556.41     91.45 o 
   7  10   6      472.12      602.67     61.44 o 
   8  10   6     1620.57     1751.26    103.38 o 
  -9  11   6     2669.09     2765.78    144.67 o 
  -8  11   6       58.91      142.10     42.12 o 
  -7  11   6     5700.18     5625.64    155.98 o 
  -6  11   6        0.05      -26.90     28.25 o 
  -5  11   6     3018.23     3028.26    113.25 o 
  -4  11   6        0.55       19.20     41.23 o 
  -3  11   6     2868.32     2802.26    105.42 o 
  -2  11   6       19.17       16.16     53.11 o 
  -1  11   6     3482.39     3437.21    116.70 o 
   0  11   6      192.68      207.80     39.43 o 
   1  11   6     2364.52     2368.45    110.82 o 
   2  11   6       31.29       36.35     28.34 o 
   3  11   6     5739.29     5671.39    156.27 o 
   4  11   6       32.24       44.01     32.75 o 
   5  11   6     3129.91     2982.16    115.06 o 
   6  11   6      125.84      112.43     37.57 o 
  -7  12   6       52.45       72.14     60.12 o 
  -6  12   6     3145.03     3373.64    167.23 o 
  -5  12   6       23.39       84.08     46.96 o 
  -4  12   6     2124.92     2195.58    127.49 o 
  -3  12   6       47.69       33.63     41.83 o 
  -2  12   6     3402.03     3502.82    125.27 o 
  -1  12   6      107.97      146.78     39.77 o 
   0  12   6     1592.37     1525.47     96.11 o 
   1  12   6       54.11      -15.63     47.91 o 
   2  12   6     3078.04     3351.98    207.31 o 
   3  12   6       11.00       28.27     49.98 o 
   4  12   6     3429.32     3556.83    144.34 o 
 -15   0   7      547.41      643.50     90.12 o 
 -13   0   7     8238.54     8214.91    247.28 o 
 -11   0   7     3526.76     3620.21    113.64 o 
  -9   0   7    11866.19    12115.35    197.51 o 
  -7   0   7    20650.72    21934.50    211.66 o 
  -5   0   7     3787.26     3614.61     71.52 o 
  -3   0   7    11471.93    11872.02    116.93 o 
  -1   0   7     7836.75     7735.46     84.30 o 
   1   0   7     5829.15     6017.61     79.62 o 
   3   0   7    30610.43    31774.25    295.65 o 
   5   0   7    15324.78    14982.91    264.23 o 
   7   0   7    18690.08    18459.38    226.76 o 
   9   0   7    13064.38    12248.66    212.15 o 
  11   0   7     1910.65     1830.18    216.90 o 
  13   0   7     1527.22     1629.15    171.29 o 
 -16   1   7      936.25      856.86     77.71 o 
 -15   1   7       91.17       55.15     34.56 o 
 -14   1   7     2120.53     2037.46    104.42 o 
 -13   1   7        1.54       14.34     23.17 o 
 -12   1   7     3434.18     3478.49     94.52 o 
 -11   1   7      200.25      190.83     28.31 o 
 -10   1   7     1268.84     1266.43     52.79 o 
  -9   1   7       23.20       13.57     14.46 o 
  -8   1   7    10045.88    10055.39     99.11 o 
  -7   1   7       78.37       74.74     13.24 o 
  -6   1   7     7670.47     7466.03    112.99 o 
  -5   1   7      590.48      639.14     25.36 o 
  -4   1   7     3662.73     3589.77     51.89 o 
  -3   1   7     1324.71     1298.78     26.02 o 
  -2   1   7    12593.43    12899.00     98.59 o 
  -1   1   7     1446.20     1356.68     25.98 o 
   0   1   7     3970.92     3735.38     43.40 o 
   1   1   7     3098.38     3245.43     40.52 o 
   2   1   7    10471.07    10807.19     83.26 o 
   3   1   7       19.33       30.97      8.67 o 
   4   1   7    15853.82    15824.00    114.93 o 
   5   1   7      349.91      348.64     21.32 o 
   6   1   7     5866.15     5626.44     77.58 o 
   7   1   7      457.84      513.98     30.31 o 
   8   1   7     7626.35     7569.31    110.10 o 
   9   1   7       11.66       29.50     20.23 o 
  10   1   7     2821.43     2711.56     84.55 o 
  11   1   7      103.92      140.83     40.61 o 
  12   1   7     1054.34     1117.48     84.23 o 
  13   1   7        9.12       89.38     44.41 o 
 -16   2   7       17.08       -1.57     62.88 o 
 -15   2   7     2462.64     2649.73    123.28 o 
 -14   2   7      324.57      395.59     47.92 o 
 -13   2   7     3161.24     3193.23     97.76 o 
 -12   2   7       18.52       12.40     21.49 o 
 -11   2   7     2840.47     2688.46     80.24 o 
 -10   2   7        0.46      -11.26     14.06 o 
  -9   2   7     5612.79     5397.15     83.32 o 
  -8   2   7      699.28      673.42     34.32 o 
  -7   2   7    13048.01    13026.87    110.03 o 
  -6   2   7      308.84      403.37     22.09 o 
  -5   2   7     8956.94     8840.53     80.74 o 
  -4   2   7      146.37      142.92     12.89 o 
  -3   2   7    18314.92    18086.86    121.89 o 
  -2   2   7        4.09       30.29      8.49 o 
  -1   2   7    14242.72    14359.36    115.90 o 
   0   2   7    10976.22    11490.77    103.84 o 
   1   2   7     2591.29     2372.37     34.52 o 
   2   2   7     5622.67     5439.21     57.64 o 
   3   2   7    10738.61    10542.74     87.88 o 
   4   2   7     3830.76     3826.78     53.93 o 
   5   2   7     4298.38     4223.76     59.31 o 
   6   2   7      116.65       97.50     14.21 o 
   7   2   7     2792.40     2859.18     75.08 o 
   8   2   7      726.69      740.98     43.72 o 
   9   2   7     3586.01     3546.54     92.82 o 
  10   2   7       21.85       11.47     24.41 o 
  11   2   7     1638.49     1731.41     82.38 o 
  12   2   7      197.04      211.87     56.13 o 
  13   2   7     1681.42     1867.55    131.84 o 
 -16   3   7     2291.16     2388.93    251.99 o 
 -15   3   7      302.17      414.34     65.37 o 
 -14   3   7     3426.80     3636.58    110.52 o 
 -13   3   7      207.87      197.67     35.15 o 
 -12   3   7     4569.14     4309.73    109.84 o 
 -11   3   7       67.05       31.55     21.12 o 
 -10   3   7     8106.25     8249.26    123.61 o 
  -9   3   7      220.22      198.88     25.02 o 
  -8   3   7     9423.78     9227.07    105.16 o 
  -7   3   7      924.10     1006.85     32.16 o 
  -6   3   7    11586.30    11222.22     96.59 o 
  -5   3   7      728.08      726.86     26.00 o 
  -4   3   7    29749.02    30570.28    193.33 o 
  -3   3   7        8.78       -8.47      7.88 o 
  -2   3   7    32887.09    33709.30    184.01 o 
  -1   3   7      530.44      424.12     24.20 o 
   0   3   7    18386.63    19289.66    125.88 o 
   1   3   7     1903.08     1915.21     37.86 o 
   2   3   7     4153.86     3904.99     49.82 o 
   3   3   7     1260.49     1312.35     31.82 o 
   4   3   7     3645.43     3590.70     53.30 o 
   5   3   7     1628.00     1669.35     39.04 o 
   6   3   7     2153.35     2204.72     57.70 o 
   7   3   7      306.19      297.77     28.42 o 
   8   3   7     3709.58     3804.67    100.98 o 
   9   3   7       13.55       50.21     26.49 o 
  10   3   7     3089.59     2813.61    100.92 o 
  11   3   7        0.03      -43.69     45.99 o 
  12   3   7     2253.43     2348.55    109.69 o 
  13   3   7      274.18      428.32    253.78 o 
 -15   4   7     2540.93     2585.54    111.86 o 
 -14   4   7      135.97      111.45     33.83 o 
 -13   4   7     2616.79     2613.76    126.60 o 
 -12   4   7        0.04      -11.07     28.06 o 
 -11   4   7     6984.36     6712.09    119.00 o 
 -10   4   7       55.63       51.54     19.45 o 
  -9   4   7     8358.44     8304.64    129.53 o 
  -8   4   7       41.49       77.55     17.22 o 
  -7   4   7     3449.83     3446.83     69.63 o 
  -6   4   7     3254.18     3438.71     52.41 o 
  -5   4   7    23206.16    23194.28    145.87 o 
  -4   4   7     1406.17     1349.60     30.98 o 
  -3   4   7     7585.51     7580.92     74.50 o 
  -2   4   7      630.85      674.36     31.33 o 
  -1   4   7    14723.40    14682.36    148.42 o 
   0   4   7     3911.61     4209.25     58.86 o 
   1   4   7    12562.22    12342.23    105.52 o 
   2   4   7     1590.44     1537.53     36.53 o 
   3   4   7     1785.54     1821.57     36.74 o 
   4   4   7      539.49      504.33     27.11 o 
   5   4   7     3831.61     3711.51     71.70 o 
   6   4   7      263.86      243.97     29.78 o 
   7   4   7     2734.29     2755.68     87.34 o 
   8   4   7       67.54       45.73     23.69 o 
   9   4   7     1401.46     1404.11     69.75 o 
  10   4   7      274.32      280.66     70.68 o 
  11   4   7     2415.14     2355.50    123.48 o 
  12   4   7      128.83      131.85     42.31 o 
 -15   5   7       11.85       72.05     57.18 o 
 -14   5   7     1700.78     1856.04    123.37 o 
 -13   5   7        4.82      -27.33     27.50 o 
 -12   5   7     3477.60     3475.10    102.92 o 
 -11   5   7       29.36       32.76     22.74 o 
 -10   5   7    10748.38    10824.52    149.90 o 
  -9   5   7        0.63      -20.02     15.93 o 
  -8   5   7     8506.43     8552.22    120.19 o 
  -7   5   7      975.87     1018.01     44.92 o 
  -6   5   7    15129.31    15243.04    134.05 o 
  -5   5   7      186.64      200.89     17.03 o 
  -4   5   7    13179.62    13023.58    102.77 o 
  -3   5   7     2362.37     2241.01     38.45 o 
  -2   5   7     2361.95     2203.31     36.00 o 
  -1   5   7     1347.52     1403.28     34.43 o 
   0   5   7    16444.05    16441.47    128.11 o 
   1   5   7     1668.51     1757.00     40.49 o 
   2   5   7    13470.70    13497.61    131.17 o 
   3   5   7      264.89      307.33     27.20 o 
   4   5   7     5226.17     5091.23     85.22 o 
   5   5   7       88.32       96.16     20.66 o 
   6   5   7     8563.64     8490.98    146.16 o 
   7   5   7        5.13      -24.51     21.30 o 
   8   5   7     1721.74     1813.67     76.78 o 
   9   5   7      210.05      241.10     34.75 o 
  10   5   7     1210.40     1260.11     82.96 o 
  11   5   7       31.91        6.29     34.00 o 
  12   5   7     1674.27     1531.50    128.76 o 
 -14   6   7       85.30       69.48     40.93 o 
 -13   6   7      665.67      651.62    109.48 o 
 -12   6   7      247.24      252.61     40.85 o 
 -11   6   7     5113.66     5053.90    122.52 o 
 -10   6   7      271.12      310.63     39.61 o 
  -9   6   7     5681.00     5560.33    118.03 o 
  -8   6   7       24.79       36.73     18.59 o 
  -7   6   7     4986.90     4788.19     99.01 o 
  -6   6   7      172.74      156.37     23.22 o 
  -5   6   7     5391.69     5576.25     87.47 o 
  -4   6   7     1108.53     1153.89     43.21 o 
  -3   6   7     1270.56     1319.67     45.23 o 
  -2   6   7      815.72      877.99     39.44 o 
  -1   6   7     3335.62     3474.48     67.70 o 
   0   6   7      368.58      309.26     25.80 o 
   1   6   7    15387.84    15907.20    153.64 o 
   2   6   7        3.39        0.77     13.27 o 
   3   6   7     3996.23     3828.52     74.90 o 
   4   6   7       30.44       58.19     16.72 o 
   5   6   7     7336.51     7187.85    122.52 o 
   6   6   7      214.29      238.01     31.68 o 
   7   6   7     5047.08     4939.29    111.12 o 
   8   6   7       50.91       34.61     28.85 o 
   9   6   7      928.13      958.68     64.59 o 
  10   6   7       81.36       73.84     29.87 o 
  11   6   7     1974.02     1759.53    118.26 o 
 -14   7   7     1027.42      980.34    160.53 o 
 -13   7   7      153.24      223.61     50.09 o 
 -12   7   7     1878.96     2097.56     98.37 o 
 -11   7   7      136.87       97.47     32.92 o 
 -10   7   7     4056.03     3605.89    104.26 o 
  -9   7   7      355.00      400.34     43.59 o 
  -8   7   7     1948.25     1975.67     76.21 o 
  -7   7   7      711.97      830.01     62.79 o 
  -6   7   7     1672.49     1814.18    106.10 o 
  -5   7   7      506.15      488.51     43.09 o 
  -4   7   7     2243.99     2237.09     67.52 o 
  -3   7   7        8.36       15.76     13.78 o 
  -2   7   7     1408.27     1336.79     48.97 o 
  -1   7   7      466.54      513.01     34.46 o 
   0   7   7     7565.82     7325.17    116.72 o 
   1   7   7      247.65      269.06     29.85 o 
   2   7   7     6981.96     6879.76    119.23 o 
   3   7   7      234.33      259.01     30.23 o 
   4   7   7     4770.07     4756.94    115.46 o 
   5   7   7       33.30       -6.27     40.74 o 
   6   7   7     6993.58     6535.79    145.06 o 
   7   7   7       67.58       85.85     29.16 o 
   8   7   7     2919.05     2922.55    103.09 o 
   9   7   7      359.00      386.14     49.79 o 
  10   7   7     2819.67     2788.86    117.52 o 
 -13   8   7     1843.42     2078.90    235.08 o 
 -12   8   7      146.30      213.39     47.55 o 
 -11   8   7     1223.02     1231.38     90.42 o 
 -10   8   7       51.15      133.88     38.59 o 
  -9   8   7     1760.67     1692.88     94.64 o 
  -8   8   7      224.95      279.81     46.75 o 
  -7   8   7     1560.98     1796.23     90.67 o 
  -6   8   7      376.69      341.20     48.34 o 
  -5   8   7     4834.06     4569.19    117.75 o 
  -4   8   7       58.61       26.22     19.82 o 
  -3   8   7     8625.70     8454.83    136.87 o 
  -2   8   7       52.02       80.19     19.07 o 
  -1   8   7     9999.74     9604.79    141.17 o 
   0   8   7      107.44      167.60     33.64 o 
   1   8   7     7853.46     8075.85    134.80 o 
   2   8   7     1311.80     1213.57     61.91 o 
   3   8   7     6755.58     6965.71    129.21 o 
   4   8   7      139.88      140.23     38.51 o 
   5   8   7     3334.75     3255.39    103.69 o 
   6   8   7       44.02        3.81     35.64 o 
   7   8   7     2724.24     2922.68    104.12 o 
   8   8   7        2.45       33.50     28.99 o 
   9   8   7     3078.57     3156.67    181.66 o 
  10   8   7      116.63       41.68     72.80 o 
 -12   9   7     1642.12     1486.91    237.58 o 
 -11   9   7      624.61      649.86     70.15 o 
 -10   9   7     1316.17     1459.06     95.23 o 
  -9   9   7       68.94       45.35     33.20 o 
  -8   9   7     1823.52     1764.50     97.32 o 
  -7   9   7       33.59       53.34     30.25 o 
  -6   9   7     1915.64     1953.68     95.41 o 
  -5   9   7        0.09       -6.48     23.70 o 
  -4   9   7     4339.60     4397.85    122.29 o 
  -3   9   7      329.67      322.31     37.96 o 
  -2   9   7     8523.66     8633.73    145.92 o 
  -1   9   7       49.22       65.12     21.74 o 
   0   9   7     5855.94     5977.99    120.41 o 
   1   9   7      813.68      804.13     54.21 o 
   2   9   7     2484.24     2767.06     85.90 o 
   3   9   7      138.73       97.39     28.95 o 
   4   9   7     2541.22     2355.88    139.51 o 
   5   9   7        0.10      -22.35     23.43 o 
   6   9   7     1064.72     1105.44     76.78 o 
   7   9   7      197.57      139.77     36.62 o 
   8   9   7     1763.34     1675.49     98.34 o 
   9   9   7        2.64      -67.80     61.53 o 
 -10  10   7       58.53      141.98     44.25 o 
  -9  10   7     3426.89     3637.88    128.72 o 
  -8  10   7        6.31        2.32     32.17 o 
  -7  10   7     4552.97     4333.63    133.11 o 
  -6  10   7       56.84       42.19     27.77 o 
  -5  10   7     1888.07     1864.96     94.90 o 
  -4  10   7     1383.29     1574.70     87.30 o 
  -3  10   7     5299.40     5163.95    134.10 o 
  -2  10   7      120.50      115.12     39.53 o 
  -1  10   7     5539.34     5469.34    139.38 o 
   0  10   7      133.91      198.59     39.60 o 
   1  10   7     2471.15     2629.68     88.26 o 
   2  10   7        0.14       -2.49     23.47 o 
   3  10   7     2967.08     2862.29    102.13 o 
   4  10   7        2.45       -2.50     27.83 o 
   5  10   7     1885.47     1873.67    103.57 o 
   6  10   7      226.05      187.85     58.25 o 
   7  10   7      837.28      683.61     68.19 o 
  -9  11   7        3.88      -37.49     52.29 o 
  -8  11   7     5695.49     5703.17    187.58 o 
  -7  11   7        1.52       13.22     33.99 o 
  -6  11   7     4383.72     4286.25    134.65 o 
  -5  11   7      146.23      163.49     40.27 o 
  -4  11   7     2098.97     2145.87    121.53 o 
  -3  11   7      132.84      116.33     55.25 o 
  -2  11   7     3350.12     3509.62    119.67 o 
  -1  11   7        8.12        6.83     31.70 o 
   0  11   7     1306.08     1487.03     91.33 o 
   1  11   7      129.75      137.41     49.21 o 
   2  11   7     3073.57     3043.06    116.68 o 
   3  11   7        8.02       -6.84     28.97 o 
   4  11   7     3441.09     3578.15    123.25 o 
   5  11   7        1.95        6.03     33.23 o 
   6  11   7      830.78      778.61    133.70 o 
  -6  12   7        2.00       70.45     43.50 o 
  -5  12   7     2434.20     2742.73    276.70 o 
  -4  12   7      297.62      452.96     66.41 o 
  -3  12   7     2462.30     2522.84    192.76 o 
  -2  12   7       43.37       18.01     31.71 o 
  -1  12   7     1777.13     1968.49    106.25 o 
   0  12   7        1.26       49.10     34.63 o 
   1  12   7     1555.43     1763.13    255.01 o 
   2  12   7       13.59       52.52     47.29 o 
   3  12   7     3399.53     3663.60    223.92 o 
 -16   0   8      766.68      739.96    101.19 o 
 -14   0   8     1491.54     1390.10    124.46 o 
 -12   0   8     4697.06     4605.50    232.08 o 
 -10   0   8      830.78     1028.18     69.44 o 
  -8   0   8    13567.32    13595.39    255.92 o 
  -6   0   8     4786.09     4884.17     90.47 o 
  -4   0   8     7723.28     7493.32     98.55 o 
  -2   0   8    18367.95    19447.05    137.58 o 
   0   0   8    15230.66    15758.84    141.11 o 
   2   0   8    47423.72    49190.80    325.09 o 
   4   0   8    22003.04    22163.03    205.18 o 
   6   0   8    10306.59     9747.76    139.79 o 
   8   0   8    11784.25    12222.44    204.24 o 
  10   0   8     1659.08     1747.04    142.99 o 
  12   0   8      508.86      550.55     92.85 o 
 -16   1   8       70.58       51.59     62.22 o 
 -15   1   8      923.24      920.16     75.11 o 
 -14   1   8        3.00      -20.74     27.70 o 
 -13   1   8     2715.67     2762.24     89.90 o 
 -12   1   8      473.96      458.74     43.45 o 
 -11   1   8     2656.14     2682.45     70.34 o 
 -10   1   8      297.18      329.44     31.17 o 
  -9   1   8     7767.38     7703.99    100.34 o 
  -8   1   8      261.64      271.70     21.86 o 
  -7   1   8    11835.53    11735.40    106.02 o 
  -6   1   8      162.69      168.23     16.73 o 
  -5   1   8     6049.29     5707.48     64.70 o 
  -4   1   8      136.07      177.38     14.68 o 
  -3   1   8    15937.32    15988.53    113.78 o 
  -2   1   8     5381.89     5517.97     50.60 o 
  -1   1   8     1599.52     1378.40     25.17 o 
   0   1   8     6658.20     6617.28     59.04 o 
   1   1   8     6405.13     6014.25     59.47 o 
   2   1   8     4736.30     4756.44     55.28 o 
   3   1   8    17260.24    17833.97    122.10 o 
   4   1   8     2238.63     2342.76     43.37 o 
   5   1   8     7145.37     7136.76     82.85 o 
   6   1   8      131.81      144.67     16.02 o 
   7   1   8     8864.37     8642.45    104.71 o 
   8   1   8     1265.88     1303.49     53.35 o 
   9   1   8     4106.87     3910.14     96.73 o 
  10   1   8       65.68       63.21     31.59 o 
  11   1   8      752.07      805.98     70.48 o 
  12   1   8      110.67      142.76     44.03 o 
  13   1   8     1713.38     1596.14    185.30 o 
 -16   2   8     1613.00     1797.51    126.68 o 
 -15   2   8      795.12      676.49     66.65 o 
 -14   2   8     3695.50     3954.66    114.32 o 
 -13   2   8       25.89       45.22     24.05 o 
 -12   2   8     3568.96     3658.92     97.75 o 
 -11   2   8      224.16      276.91     43.91 o 
 -10   2   8     5213.85     5283.25     96.42 o 
  -9   2   8       14.69      -16.74     12.61 o 
  -8   2   8     7057.38     6976.43     92.29 o 
  -7   2   8       21.16       10.39     10.85 o 
  -6   2   8     3750.71     3581.38     54.08 o 
  -5   2   8     1104.10     1093.05     30.29 o 
  -4   2   8     7541.54     7177.63     68.16 o 
  -3   2   8      233.19      230.68     18.82 o 
  -2   2   8    11700.64    11044.58     87.57 o 
  -1   2   8     4077.81     3949.88     59.50 o 
   0   2   8     4449.28     4070.21     52.34 o 
   1   2   8     1180.45     1213.49     26.51 o 
   2   2   8     8621.61     8252.94     75.02 o 
   3   2   8      324.33      351.85     20.16 o 
   4   2   8    13433.83    13491.29    113.58 o 
   5   2   8        6.82       -2.68      9.46 o 
   6   2   8     4616.45     4504.25     66.70 o 
   7   2   8     2184.82     2220.15     61.01 o 
   8   2   8     4079.40     3835.81     83.48 o 
   9   2   8      487.63      456.56     43.22 o 
  10   2   8     1617.80     1742.14    127.12 o 
  11   2   8      189.48      143.09     42.90 o 
  12   2   8     1735.61     1956.53    128.83 o 
 -16   3   8        1.29      242.94     93.68 o 
 -15   3   8     4063.69     4299.59    129.55 o 
 -14   3   8      409.02      498.15     49.62 o 
 -13   3   8     5925.45     5924.89    134.10 o 
 -12   3   8      662.98      777.80     56.23 o 
 -11   3   8     5726.17     5669.02    118.77 o 
 -10   3   8       66.57       48.07     17.86 o 
  -9   3   8     4425.22     4368.52     86.11 o 
  -8   3   8      390.87      473.75     29.51 o 
  -7   3   8     7577.45     7300.55     81.86 o 
  -6   3   8     2359.86     2384.44     44.82 o 
  -5   3   8    11896.05    11469.80     96.25 o 
  -4   3   8       14.69       18.60      8.09 o 
  -3   3   8    19398.30    20090.03    137.50 o 
  -2   3   8      116.42      136.66     16.48 o 
  -1   3   8    19070.98    18382.90    156.27 o 
   0   3   8     2963.89     2933.09     55.33 o 
   1   3   8    10949.05    10741.52     96.65 o 
   2   3   8     1689.62     1630.89     33.68 o 
   3   3   8     4284.47     3981.76     55.69 o 
   4   3   8      484.88      478.39     24.69 o 
   5   3   8     2838.23     2886.39     52.22 o 
   6   3   8      206.89      231.06     27.31 o 
   7   3   8      713.14      778.91     49.98 o 
   8   3   8       21.01       27.77     20.85 o 
   9   3   8     2620.57     2522.20     92.89 o 
  10   3   8      212.32      210.21     44.24 o 
  11   3   8     2523.13     2487.04    108.75 o 
  12   3   8       47.33       48.21     36.63 o 
 -15   4   8       25.34       59.83     39.32 o 
 -14   4   8     3526.01     3504.65    125.29 o 
 -13   4   8       24.01      -13.40     32.53 o 
 -12   4   8     5968.03     6085.92    132.73 o 
 -11   4   8      224.48      248.77     33.73 o 
 -10   4   8     7395.25     7236.92    163.41 o 
  -9   4   8     2729.37     2749.23     70.17 o 
  -8   4   8     5917.72     6003.88     97.93 o 
  -7   4   8      384.25      413.05     26.86 o 
  -6   4   8    13508.84    13295.05    116.27 o 
  -5   4   8      564.78      525.82     24.24 o 
  -4   4   8    19612.72    19194.59    125.98 o 
  -3   4   8        8.05      -11.99     10.93 o 
  -2   4   8     6280.09     6255.42     84.65 o 
  -1   4   8     2376.66     2487.83     52.83 o 
   0   4   8    12920.63    12920.53    142.26 o 
   1   4   8      587.94      605.75     26.56 o 
   2   4   8     3704.43     3791.50     64.42 o 
   3   4   8      423.85      370.94     24.31 o 
   4   4   8      974.03     1022.07     36.79 o 
   5   4   8       15.57       19.70     14.91 o 
   6   4   8     2154.22     1923.16     63.47 o 
   7   4   8      105.47       86.56     22.57 o 
   8   4   8      754.06      822.05     55.18 o 
   9   4   8      215.76      230.80     35.62 o 
  10   4   8     2819.78     2977.96    107.85 o 
  11   4   8       10.65       21.53     36.58 o 
  12   4   8     1690.04     1809.94    106.46 o 
 -15   5   8     1658.68     1660.42    152.88 o 
 -14   5   8        1.55      -28.70     33.08 o 
 -13   5   8     1706.49     1776.94    119.43 o 
 -12   5   8        0.16       33.18     27.10 o 
 -11   5   8     8143.34     8044.66    150.84 o 
 -10   5   8      131.43      120.95     29.12 o 
  -9   5   8     7486.10     7651.30    135.26 o 
  -8   5   8      288.25      328.41     33.14 o 
  -7   5   8     8229.84     8254.94    127.43 o 
  -6   5   8        4.91        1.66     11.08 o 
  -5   5   8    10558.21    10421.61    105.76 o 
  -4   5   8     2787.11     2739.01     51.26 o 
  -3   5   8     2912.78     2838.51     59.79 o 
  -2   5   8      285.55      323.23     25.59 o 
  -1   5   8     7551.43     7395.39     97.26 o 
   0   5   8      174.00      218.79     22.62 o 
   1   5   8     7413.32     7284.69     97.51 o 
   2   5   8      255.68      371.67     43.27 o 
   3   5   8     3492.69     3478.31     69.29 o 
   4   5   8      115.79      118.71     19.26 o 
   5   5   8    10918.51    10729.62    149.77 o 
   6   5   8       56.85       11.47     19.18 o 
   7   5   8     5045.22     5078.13    110.74 o 
   8   5   8      284.72      285.60     37.69 o 
   9   5   8     1442.70     1559.85     78.33 o 
  10   5   8      241.65      290.64     48.37 o 
  11   5   8     1832.58     1993.32    148.22 o 
 -14   6   8      407.19      434.50     60.34 o 
 -13   6   8       18.52       39.94     32.22 o 
 -12   6   8     1778.66     1813.95     89.61 o 
 -11   6   8      186.35      150.36     33.80 o 
 -10   6   8     6821.27     6883.97    138.40 o 
  -9   6   8      244.71      202.74     31.68 o 
  -8   6   8     4086.21     4191.36    123.78 o 
  -7   6   8      368.42      397.45     36.66 o 
  -6   6   8     7060.34     6975.26    117.96 o 
  -5   6   8      383.10      441.99     36.52 o 
  -4   6   8     4085.21     4301.07     77.77 o 
  -3   6   8      362.43      337.19     27.22 o 
  -2   6   8     2948.06     2909.78     84.07 o 
  -1   6   8        6.72       11.46     12.37 o 
   0   6   8     7393.56     7229.87    101.69 o 
   1   6   8      169.55      158.82     20.21 o 
   2   6   8     2650.16     2545.43     70.63 o 
   3   6   8       84.10       59.72     19.76 o 
   4   6   8     6255.79     5780.64    123.61 o 
   5   6   8       37.13       27.62     32.45 o 
   6   6   8    10998.77    10824.26    184.52 o 
   7   6   8        0.34      -34.48     22.99 o 
   8   6   8     2507.09     2522.34     97.33 o 
   9   6   8       94.51       66.66     31.56 o 
  10   6   8     1590.86     1633.68    149.10 o 
  11   6   8       82.92      143.16     59.17 o 
 -13   7   8      696.80      739.08     87.66 o 
 -12   7   8        3.01        5.47     34.80 o 
 -11   7   8     1926.06     1918.00    121.30 o 
 -10   7   8      115.06       45.84     32.60 o 
  -9   7   8     1640.49     1437.53     87.32 o 
  -8   7   8      125.59      123.53     32.03 o 
  -7   7   8     2588.92     2462.11     90.22 o 
  -6   7   8     3353.79     3447.18    135.66 o 
  -5   7   8     5507.70     5388.77    108.21 o 
  -4   7   8       98.57      105.09     23.86 o 
  -3   7   8     4947.16     4713.13    105.65 o 
  -2   7   8      170.11      219.64     24.89 o 
  -1   7   8     7077.04     6863.97    104.05 o 
   0   7   8      239.70      218.04     35.22 o 
   1   7   8     9539.34     9178.11    139.54 o 
   2   7   8      186.40      201.57     35.02 o 
   3   7   8     5089.30     5021.78    146.89 o 
   4   7   8       18.59       17.28     22.74 o 
   5   7   8     6961.59     7070.13    173.82 o 
   6   7   8      212.90      242.88     45.74 o 
   7   7   8     4187.57     3846.67    155.86 o 
   8   7   8       76.97       39.87     31.18 o 
   9   7   8     2094.62     2189.43    106.73 o 
  10   7   8      257.30      314.07     48.85 o 
 -13   8   8       31.75      -94.32     81.14 o 
 -12   8   8     1778.29     1892.81    115.18 o 
 -11   8   8        6.65      -13.03     69.71 o 
 -10   8   8     1002.47     1133.80     84.85 o 
  -9   8   8      532.99      544.01     58.82 o 
  -8   8   8     1364.82     1226.75     80.75 o 
  -7   8   8      570.96      503.11     53.04 o 
  -6   8   8     4174.58     4194.50    136.45 o 
  -5   8   8        7.13      -26.27     18.92 o 
  -4   8   8     7733.50     7559.09    133.16 o 
  -3   8   8      597.17      614.26     46.67 o 
  -2   8   8     9586.65     9417.43    132.74 o 
  -1   8   8        0.58      -18.77     12.51 o 
   0   8   8     9283.70     9087.50    143.70 o 
   1   8   8      867.67      859.88     53.81 o 
   2   8   8     6045.38     5717.97    116.66 o 
   3   8   8      279.35      328.78     41.44 o 
   4   8   8     3926.89     3709.59    110.61 o 
   5   8   8       11.04      -31.45     21.93 o 
   6   8   8     2414.73     2249.62     99.85 o 
   7   8   8       15.59       32.34     27.85 o 
   8   8   8     2455.12     2366.25    110.51 o 
   9   8   8      311.67      269.37     47.18 o 
 -12   9   8      305.72      288.57     73.06 o 
 -11   9   8     2022.43     2010.55    115.58 o 
 -10   9   8       19.00      -44.85     29.90 o 
  -9   9   8     1460.79     1670.69    116.76 o 
  -8   9   8      319.08      140.21     53.02 o 
  -7   9   8     1068.62      960.41     73.83 o 
  -6   9   8       34.89       55.87     44.51 o 
  -5   9   8     3017.83     3312.34    108.93 o 
  -4   9   8     1386.37     1432.16     71.04 o 
  -3   9   8     7421.28     7447.38    139.14 o 
  -2   9   8      353.06      378.37     39.49 o 
  -1   9   8     6465.69     6680.03    127.65 o 
   0   9   8      706.69      786.25     54.35 o 
   1   9   8     4405.73     4298.54    105.60 o 
   2   9   8      487.67      519.80     47.03 o 
   3   9   8     2842.54     2782.34     98.23 o 
   4   9   8      225.66      219.38     36.72 o 
   5   9   8     1491.74     1414.58     85.00 o 
   6   9   8       57.22       95.05     48.78 o 
   7   9   8     1433.21     1648.44     96.93 o 
   8   9   8        0.00      -32.16     30.89 o 
 -10  10   8     2656.64     2529.70    127.00 o 
  -9  10   8       10.61       24.88     37.02 o 
  -8  10   8     3574.80     3508.65    167.10 o 
  -7  10   8       91.53       83.34     35.29 o 
  -6  10   8     2917.51     2820.39    109.49 o 
  -5  10   8      871.76      885.40     71.13 o 
  -4  10   8     3798.68     3784.74    119.40 o 
  -3  10   8      659.99      653.07     61.07 o 
  -2  10   8     4156.43     4079.55    122.50 o 
  -1  10   8       31.49       22.68     29.62 o 
   0  10   8     1575.98     1561.34     89.21 o 
   1  10   8        7.94       31.50     23.46 o 
   2  10   8     2104.18     2230.67     95.92 o 
   3  10   8      245.42      274.50     44.91 o 
   4  10   8     1770.81     1763.71     96.53 o 
   5  10   8       46.12       46.03     30.91 o 
   6  10   8      785.87      829.37     71.80 o 
   7  10   8      226.41      436.15     82.75 o 
  -8  11   8       22.76       13.87     46.47 o 
  -7  11   8     5711.20     5637.05    160.97 o 
  -6  11   8      139.07      189.68     53.12 o 
  -5  11   8     3274.87     3335.71    185.23 o 
  -4  11   8      443.18      499.77     69.07 o 
  -3  11   8     2221.69     2114.39    124.94 o 
  -2  11   8       10.22       92.32     32.18 o 
  -1  11   8      788.48      890.57     74.00 o 
   0  11   8        1.85      -23.67     28.58 o 
   1  11   8      755.24      721.96     65.32 o 
   2  11   8      101.74      117.09     49.87 o 
   3  11   8     2743.31     2562.36    131.96 o 
   4  11   8        6.89        7.39     44.22 o 
   5  11   8      961.78     1008.54     92.30 o 
  -6  12   8     2443.84     2272.62    219.68 o 
  -5  12   8      302.67      253.83     56.47 o 
  -4  12   8     2038.34     2091.31    137.55 o 
  -3  12   8      542.55      717.23     80.08 o 
  -2  12   8     2063.71     2128.99    111.99 o 
  -1  12   8       19.49       -5.30     48.74 o 
   0  12   8      849.20      960.90     78.55 o 
   1  12   8       53.66       76.82     42.89 o 
   2  12   8     2150.44     2415.86    138.47 o 
 -15   0   9      460.10      435.41     75.28 o 
 -13   0   9     1475.92     1453.64    119.35 o 
 -11   0   9     2867.64     2812.33    101.07 o 
  -9   0   9     5220.73     5368.58    109.05 o 
  -7   0   9    11110.70    10614.00    143.61 o 
  -5   0   9     4726.64     4861.04     89.74 o 
  -3   0   9    18116.56    18111.42    195.23 o 
  -1   0   9    12705.07    12688.39    125.85 o 
   1   0   9     7801.96     7803.15    100.54 o 
   3   0   9    18036.21    18090.87    180.08 o 
   5   0   9     5075.03     5284.77     99.69 o 
   7   0   9     7393.77     7231.28    127.91 o 
   9   0   9     2164.91     2255.87    128.06 o 
  11   0   9      606.35      666.38     94.57 o 
 -16   1   9      645.02      751.23     79.25 o 
 -15   1   9      167.06      123.21     35.37 o 
 -14   1   9     2188.30     2274.44    103.02 o 
 -13   1   9      533.85      499.74     46.40 o 
 -12   1   9     2126.87     2230.89     78.73 o 
 -11   1   9      764.33      740.69     55.33 o 
 -10   1   9     4044.99     4286.70    102.11 o 
  -9   1   9     3299.04     3174.42     64.85 o 
  -8   1   9    14518.14    14283.72    124.73 o 
  -7   1   9     1084.63     1063.31     35.83 o 
  -6   1   9     8712.04     8686.63     87.48 o 
  -5   1   9       95.25       80.75     12.58 o 
  -4   1   9    11318.40    11356.95     89.89 o 
  -3   1   9        9.80       -1.00      8.16 o 
  -2   1   9    16687.19    16427.37    102.53 o 
  -1   1   9     1233.18     1271.75     28.89 o 
   0   1   9     7087.06     7101.72     69.38 o 
   1   1   9       44.16       49.45      8.97 o 
   2   1   9    23935.08    24229.38    146.67 o 
   3   1   9     1239.06     1219.39     32.20 o 
   4   1   9    12784.88    12497.64    106.97 o 
   5   1   9      420.86      453.73     25.61 o 
   6   1   9     6509.99     6428.41     81.78 o 
   7   1   9       68.15      108.30     18.10 o 
   8   1   9     6757.91     6642.17    121.07 o 
   9   1   9       84.94      146.08     29.17 o 
  10   1   9     1415.06     1550.32     76.84 o 
  11   1   9      121.35      167.17     48.04 o 
  12   1   9     1473.14     1626.06    122.65 o 
 -16   2   9      272.37      307.59     58.76 o 
 -15   2   9     2428.08     2475.09    116.87 o 
 -14   2   9       82.20       93.04     39.88 o 
 -13   2   9     3622.48     3676.90    103.25 o 
 -12   2   9     1389.27     1482.25     72.88 o 
 -11   2   9     1648.42     1676.92     72.15 o 
 -10   2   9       39.15       22.06     15.14 o 
  -9   2   9     5383.05     5407.27     85.14 o 
  -8   2   9     2051.86     2024.42     45.94 o 
  -7   2   9     9720.33     9616.36     96.86 o 
  -6   2   9      213.33      240.57     18.86 o 
  -5   2   9     8331.14     7947.50     78.70 o 
  -4   2   9      314.58      291.45     16.95 o 
  -3   2   9    17358.13    17066.37    123.66 o 
  -2   2   9     1161.47     1016.29     27.19 o 
  -1   2   9    14516.91    14382.19    126.39 o 
   0   2   9      112.27      147.03     11.28 o 
   1   2   9    16565.03    16501.56    110.61 o 
   2   2   9       30.21       54.48     10.37 o 
   3   2   9     7739.47     7167.07     76.25 o 
   4   2   9      474.86      530.91     26.32 o 
   5   2   9     3062.14     3084.77     54.29 o 
   6   2   9     2584.98     2552.48     62.30 o 
   7   2   9     1672.32     1849.15     65.72 o 
   8   2   9     1259.58     1345.96     64.57 o 
   9   2   9     2396.85     2360.43    121.56 o 
  10   2   9       13.36        1.77     32.88 o 
  11   2   9     1753.41     1849.43    126.75 o 
  12   2   9      354.81      400.74     66.36 o 
 -15   3   9      142.38      157.28     56.82 o 
 -14   3   9     5424.83     5867.78    137.56 o 
 -13   3   9       64.06       83.77     29.42 o 
 -12   3   9     5948.68     6089.35    128.84 o 
 -11   3   9       31.52       46.42     23.06 o 
 -10   3   9     5441.26     5246.63     99.29 o 
  -9   3   9     1333.99     1320.28     54.99 o 
  -8   3   9     3013.74     3017.54     61.77 o 
  -7   3   9     1032.21     1075.67     35.73 o 
  -6   3   9     5599.22     5896.20     71.68 o 
  -5   3   9        1.38        7.42      8.99 o 
  -4   3   9     4753.61     4402.55     62.78 o 
  -3   3   9     1166.87     1124.60     32.48 o 
  -2   3   9     8579.65     8269.09     97.24 o 
  -1   3   9      958.55      953.28     36.52 o 
   0   3   9    11682.66    11468.62    117.48 o 
   1   3   9        0.22       -1.16      9.32 o 
   2   3   9     3540.64     3415.35     57.22 o 
   3   3   9       49.72       57.21     13.04 o 
   4   3   9      987.83     1005.81     38.11 o 
   5   3   9       17.41       28.47     12.29 o 
   6   3   9     1423.00     1366.75     64.60 o 
   7   3   9      963.42      945.42     55.24 o 
   8   3   9     1332.33     1337.48     66.79 o 
   9   3   9      127.30      128.60     52.71 o 
  10   3   9     3093.63     3121.15    110.66 o 
  11   3   9        7.69       60.92     51.33 o 
  12   3   9     1978.45     2304.94    141.16 o 
 -15   4   9     3996.99     4368.66    143.82 o 
 -14   4   9      103.26      120.92     38.89 o 
 -13   4   9     5138.60     5309.40    146.87 o 
 -12   4   9        6.63        1.40     27.99 o 
 -11   4   9     8667.92     8839.20    154.76 o 
 -10   4   9      424.67      476.78     42.82 o 
  -9   4   9     6473.06     6182.69    118.18 o 
  -8   4   9        0.67        1.36     27.95 o 
  -7   4   9     5103.42     5305.22     78.29 o 
  -6   4   9     1519.42     1618.52     43.74 o 
  -5   4   9    10030.22    10052.11    104.31 o 
  -4   4   9       27.24       14.56     10.81 o 
  -3   4   9     4412.00     4098.48     70.73 o 
  -2   4   9      990.00     1086.35     40.64 o 
  -1   4   9     9422.18    10006.16    112.24 o 
   0   4   9     1113.01     1126.13     41.11 o 
   1   4   9     9753.78     9920.35    113.39 o 
   2   4   9     6207.22     6333.97     90.80 o 
   3   4   9     4456.41     4354.39     72.01 o 
   4   4   9      295.46      253.35     22.57 o 
   5   4   9     3027.29     3054.42     78.31 o 
   6   4   9       11.54      -12.15     17.23 o 
   7   4   9     2647.89     2427.53     76.28 o 
   8   4   9      653.39      741.39     53.53 o 
   9   4   9     2305.03     2402.87     85.98 o 
  10   4   9      473.72      544.36     79.99 o 
  11   4   9     2393.76     2423.40    147.73 o 
 -15   5   9        0.06        6.43     52.14 o 
 -14   5   9      795.99      710.66    103.03 o 
 -13   5   9       66.57       52.81     48.39 o 
 -12   5   9     2615.28     2671.74    110.43 o 
 -11   5   9      187.36      203.21     34.10 o 
 -10   5   9     6970.82     6855.48    137.83 o 
  -9   5   9      179.31      213.38     30.29 o 
  -8   5   9     4161.24     4149.98     95.23 o 
  -7   5   9        0.17       17.22     15.27 o 
  -6   5   9    13252.05    13415.66    128.14 o 
  -5   5   9      235.76      226.75     23.12 o 
  -4   5   9     6808.97     6618.55     95.65 o 
  -3   5   9      401.22      479.96     31.50 o 
  -2   5   9     2082.54     2001.81     52.32 o 
  -1   5   9      377.09      384.88     28.09 o 
   0   5   9     6367.35     6633.60     96.07 o 
   1   5   9     1240.63     1164.91     43.55 o 
   2   5   9     2555.28     2585.38     72.65 o 
   3   5   9      102.88      104.18     22.24 o 
   4   5   9     4934.00     4942.54     99.10 o 
   5   5   9       73.97       78.34     26.35 o 
   6   5   9     4235.64     4001.29    109.97 o 
   7   5   9      470.70      504.33     50.16 o 
   8   5   9     1253.11     1184.08     75.57 o 
   9   5   9      781.18      817.03     67.47 o 
  10   5   9     1871.90     1811.93    113.98 o 
  11   5   9       30.76       94.05     46.09 o 
 -14   6   9        0.05      -42.26     34.01 o 
 -13   6   9      312.96      423.73     53.95 o 
 -12   6   9       15.98       -4.79     36.16 o 
 -11   6   9     5035.07     4872.13    121.74 o 
 -10   6   9        3.03       17.92     24.25 o 
  -9   6   9     4319.56     4407.98    124.19 o 
  -8   6   9      212.69      208.93     39.12 o 
  -7   6   9     6696.64     6582.35    139.88 o 
  -6   6   9      428.45      430.71     37.77 o 
  -5   6   9    10389.31    10609.56    148.85 o 
  -4   6   9        2.31      -13.10     12.60 o 
  -3   6   9     5410.89     5259.06     88.92 o 
  -2   6   9      374.31      363.53     29.51 o 
  -1   6   9     3516.78     3512.49     72.48 o 
   0   6   9        1.30       -1.34     11.68 o 
   1   6   9     4039.77     3632.63     73.40 o 
   2   6   9      426.29      511.36     59.67 o 
   3   6   9     3858.40     3922.16     91.30 o 
   4   6   9      179.34      167.27     29.38 o 
   5   6   9    10885.16    10230.65    247.09 o 
   6   6   9      121.16      120.79     35.66 o 
   7   6   9     4662.04     4736.65    207.56 o 
   8   6   9      135.38      222.55     40.02 o 
   9   6   9     2432.79     2653.91    107.85 o 
  10   6   9       28.03      -47.38     52.34 o 
 -13   7   9        0.89      -10.81     41.77 o 
 -12   7   9     1795.53     1759.31    105.00 o 
 -11   7   9       69.87      124.15     37.59 o 
 -10   7   9     2767.27     2819.68    109.47 o 
  -9   7   9        2.93       21.89     31.04 o 
  -8   7   9     2061.59     2155.47     98.11 o 
  -7   7   9      618.27      514.57     51.43 o 
  -6   7   9     5982.39     5923.74    135.14 o 
  -5   7   9      185.95      208.77     30.38 o 
  -4   7   9     6955.92     6919.79    122.49 o 
  -3   7   9       82.22       43.06     17.57 o 
  -2   7   9     9354.95     9446.82    126.20 o 
  -1   7   9     2617.78     2560.92     71.96 o 
   0   7   9     9885.16     9635.56    128.78 o 
   1   7   9       42.30       51.06     20.05 o 
   2   7   9     7395.57     7479.19    130.79 o 
   3   7   9       17.17      -14.84     16.11 o 
   4   7   9     7294.13     7484.61    153.55 o 
   5   7   9       11.37        4.73     26.76 o 
   6   7   9     6149.85     6243.29    147.89 o 
   7   7   9        1.00       14.15     26.29 o 
   8   7   9     2098.83     2003.97    102.47 o 
   9   7   9      145.13      189.74     51.13 o 
  10   7   9     1612.25     2036.27    219.44 o 
 -13   8   9     1729.23     2001.10    239.21 o 
 -12   8   9        2.21       24.16     36.95 o 
 -11   8   9     1737.47     1684.02    128.78 o 
 -10   8   9      494.21      535.38     60.98 o 
  -9   8   9     1164.21     1081.50     80.05 o 
  -8   8   9      124.23       88.79     50.11 o 
  -7   8   9     2451.98     2512.63    100.26 o 
  -6   8   9       20.37       38.53     26.79 o 
  -5   8   9     4419.66     4327.48    104.03 o 
  -4   8   9      593.18      604.82     47.86 o 
  -3   8   9     3465.17     3606.94    143.01 o 
  -2   8   9      275.93      302.53     30.31 o 
  -1   8   9     9921.31     9883.66    136.95 o 
   0   8   9      156.59      160.38     28.18 o 
   1   8   9     7901.80     7639.54    136.45 o 
   2   8   9      494.30      495.31     44.84 o 
   3   8   9     4591.06     4583.04    122.16 o 
   4   8   9      229.14      279.28     48.67 o 
   5   8   9     2834.10     2671.52     98.00 o 
   6   8   9      121.25      110.50     33.41 o 
   7   8   9     1573.46     1529.75     91.36 o 
   8   8   9       73.48       86.79     35.20 o 
   9   8   9     1247.54     1343.49    191.10 o 
 -11   9   9        8.70      -34.01     36.09 o 
 -10   9   9     1679.94     1529.36    100.46 o 
  -9   9   9      786.25      748.63     71.84 o 
  -8   9   9     2080.38     2233.83    109.13 o 
  -7   9   9      252.02      265.52     48.01 o 
  -6   9   9     2538.01     2351.66    104.58 o 
  -5   9   9     1458.39     1456.15     84.40 o 
  -4   9   9     4440.43     4614.21    111.95 o 
  -3   9   9      554.72      616.97     50.72 o 
  -2   9   9     6670.02     6375.54    129.11 o 
  -1   9   9       19.83       31.65     22.69 o 
   0   9   9     7231.69     7462.69    140.36 o 
   1   9   9      449.49      452.01     45.09 o 
   2   9   9     4500.14     4615.43    113.61 o 
   3   9   9      396.80      460.52     51.08 o 
   4   9   9     1950.70     2124.23    100.58 o 
   5   9   9       79.93       50.53     29.07 o 
   6   9   9     1098.72      949.80     74.23 o 
   7   9   9       46.71       49.37     35.81 o 
   8   9   9     1520.98     1478.85    196.97 o 
 -10  10   9       44.87      -25.03     41.74 o 
  -9  10   9     3390.35     3239.33    131.31 o 
  -8  10   9       29.02       32.25     32.79 o 
  -7  10   9     2475.06     2629.00    118.05 o 
  -6  10   9      434.50      361.07     50.47 o 
  -5  10   9     2040.28     2084.16    119.00 o 
  -4  10   9     1299.69     1333.55     84.36 o 
  -3  10   9     3399.50     3525.38    167.04 o 
  -2  10   9       37.45       39.87     27.71 o 
  -1  10   9     1562.71     1681.62     91.98 o 
   0  10   9       20.44      -30.62     22.13 o 
   1  10   9     1394.26     1270.92     72.61 o 
   2  10   9      111.72      199.16     43.66 o 
   3  10   9     1737.04     1616.21     92.48 o 
   4  10   9      202.59      198.27     42.76 o 
   5  10   9     1411.15     1342.13     88.91 o 
   6  10   9        9.70      -43.17     28.78 o 
  -8  11   9     4922.83     4339.15    197.73 o 
  -7  11   9       14.62      -53.20     35.47 o 
  -6  11   9     2264.44     2403.71    116.69 o 
  -5  11   9      144.96      102.43     48.00 o 
  -4  11   9     1942.37     1762.92    115.49 o 
  -3  11   9      152.01      100.62     70.32 o 
  -2  11   9      810.32      959.06     76.84 o 
  -1  11   9        1.21      -40.25     33.74 o 
   0  11   9      232.96      235.64     43.32 o 
   1  11   9      113.77       80.62     40.74 o 
   2  11   9     1523.55     1622.45     95.76 o 
   3  11   9      112.57      130.02     40.12 o 
   4  11   9     1917.97     1823.65    104.19 o 
  -5  12   9     1441.36     1422.56    185.70 o 
  -4  12   9      811.27      890.17    117.67 o 
  -3  12   9     2019.25     2188.32    134.10 o 
  -2  12   9       55.57       39.35     50.67 o 
  -1  12   9      844.37      990.67     83.66 o 
   0  12   9        7.65       12.15     35.47 o 
   1  12   9      984.18     1066.67    124.53 o 
 -16   0  10      303.97      272.43     69.17 o 
 -14   0  10     1559.71     1727.67    139.93 o 
 -12   0  10      720.20      678.00     64.60 o 
 -10   0  10     6371.58     6533.87    150.95 o 
  -8   0  10    19057.88    19458.04    214.40 o 
  -6   0  10     9998.68     9247.65    129.17 o 
  -4   0  10    17789.08    17139.50    165.80 o 
  -2   0  10    13107.54    12887.86    146.20 o 
   0   0  10     2832.98     2628.34     57.71 o 
   2   0  10     8850.94     9178.13    121.28 o 
   4   0  10     3189.92     2890.88     72.24 o 
   6   0  10     2776.76     3041.46     82.31 o 
   8   0  10     5824.85     5628.31    144.63 o 
  10   0  10      689.33      843.41    100.64 o 
  12   0  10      537.67      686.19    144.49 o 
 -16   1  10       17.94      -29.79     40.78 o 
 -15   1  10     1174.55     1387.53     89.38 o 
 -14   1  10       80.22       66.65     43.57 o 
 -13   1  10     2851.46     2819.04     90.93 o 
 -12   1  10      515.02      531.37     45.60 o 
 -11   1  10     2077.01     2128.50     65.08 o 
 -10   1  10       11.74        9.08     13.65 o 
  -9   1  10    11087.73    11572.69    126.78 o 
  -8   1  10     1880.70     1857.65     45.29 o 
  -7   1  10    12020.86    11690.36    109.46 o 
  -6   1  10        0.15       -1.37      9.70 o 
  -5   1  10     9628.64     9694.51     90.95 o 
  -4   1  10      459.90      426.78     20.71 o 
  -3   1  10    23879.87    23946.77    138.21 o 
  -2   1  10       82.49       53.37     10.81 o 
  -1   1  10     9958.05     9654.25     78.43 o 
   0   1  10      139.25      147.72     12.89 o 
   1   1  10     9276.66     9379.37     82.74 o 
   2   1  10      288.91      323.76     20.03 o 
   3   1  10    17500.75    18048.02    132.27 o 
   4   1  10      119.21       90.18     14.30 o 
   5   1  10     4744.12     4693.24     68.98 o 
   6   1  10      450.70      502.48     29.21 o 
   7   1  10     6280.40     6857.58     98.90 o 
   8   1  10      566.65      633.32     53.18 o 
   9   1  10     2995.87     3160.14    102.35 o 
  10   1  10      429.51      371.92     60.77 o 
  11   1  10      808.34      979.00    110.17 o 
  12   1  10      359.91      490.17     73.34 o 
 -16   2  10     1229.08     1227.52    130.04 o 
 -15   2  10      154.28      173.64     42.51 o 
 -14   2  10     4069.67     4182.08    114.48 o 
 -13   2  10      928.94      891.56     66.03 o 
 -12   2  10     4301.16     4622.43    109.74 o 
 -11   2  10     1696.77     1781.24     73.25 o 
 -10   2  10     5479.27     5380.52     89.28 o 
  -9   2  10      952.14     1090.74     45.08 o 
  -8   2  10     5752.60     5591.00     77.43 o 
  -7   2  10     4046.75     4037.46     69.31 o 
  -6   2  10     6008.10     5771.94     71.63 o 
  -5   2  10     1347.11     1355.43     37.01 o 
  -4   2  10     9883.22     9659.18    139.69 o 
  -3   2  10      303.83      303.36     19.16 o 
  -2   2  10    13419.15    13236.30    105.16 o 
  -1   2  10       14.59       19.68      8.02 o 
   0   2  10     5435.10     5109.44     54.90 o 
   1   2  10       84.23       55.80     10.05 o 
   2   2  10     8142.26     8000.54     79.50 o 
   3   2  10      692.53      661.30     31.51 o 
   4   2  10     4857.93     4796.27     81.61 o 
   5   2  10        0.03       22.96     12.47 o 
   6   2  10     3988.99     3900.34     79.07 o 
   7   2  10      316.42      345.14     34.79 o 
   8   2  10     3018.88     3008.74     98.23 o 
   9   2  10       12.32       31.41     37.22 o 
  10   2  10     2101.27     2308.59    101.81 o 
  11   2  10      233.35      200.66     69.14 o 
  12   2  10     2046.67     2084.49    266.05 o 
 -15   3  10     3499.20     3649.28    130.96 o 
 -14   3  10        5.29      -18.74     29.33 o 
 -13   3  10     5691.77     5864.71    149.66 o 
 -12   3  10      438.23      388.89     48.26 o 
 -11   3  10     5507.55     5111.10    113.54 o 
 -10   3  10       41.81       56.42     20.60 o 
  -9   3  10     4297.40     4027.98    108.06 o 
  -8   3  10      124.59      126.96     19.68 o 
  -7   3  10     1620.83     1588.87     45.12 o 
  -6   3  10        0.11       -0.41     14.34 o 
  -5   3  10     3716.90     3707.96     61.39 o 
  -4   3  10      259.20      295.57     21.10 o 
  -3   3  10     3722.87     3568.07     52.52 o 
  -2   3  10      904.89      877.18     37.26 o 
  -1   3  10    13719.24    13712.73    133.37 o 
   0   3  10     1025.76     1021.30     39.60 o 
   1   3  10     8393.94     8087.31    101.91 o 
   2   3  10      135.51      134.36     16.78 o 
   3   3  10     1710.73     1664.74     43.77 o 
   4   3  10      272.88      239.84     21.97 o 
   5   3  10     2292.34     2201.24     53.24 o 
   6   3  10     1689.33     1548.79     64.80 o 
   7   3  10     2670.08     2753.46     81.90 o 
   8   3  10        8.54       -5.13     25.44 o 
   9   3  10     1882.74     1912.37     94.69 o 
  10   3  10        0.00      -43.23     30.40 o 
  11   3  10     2286.77     2234.17    109.77 o 
 -15   4  10        2.90      -30.90     53.03 o 
 -14   4  10     2631.25     2537.52    118.77 o 
 -13   4  10       17.69      -22.39     29.35 o 
 -12   4  10     4979.24     4723.25    132.28 o 
 -11   4  10      360.76      417.59     63.55 o 
 -10   4  10     4624.66     4796.08    195.56 o 
  -9   4  10     1452.28     1333.67     64.85 o 
  -8   4  10     4349.16     4214.82    119.57 o 
  -7   4  10       48.10       72.61     19.68 o 
  -6   4  10     6761.41     6459.93     86.60 o 
  -5   4  10       17.49       46.69     13.80 o 
  -4   4  10     3832.20     3787.87     83.50 o 
  -3   4  10      536.50      521.32     32.36 o 
  -2   4  10     4026.22     3748.24     69.71 o 
  -1   4  10      247.58      306.59     25.94 o 
   0   4  10    12222.97    11937.67    129.18 o 
   1   4  10     1139.17     1007.75     42.05 o 
   2   4  10     2370.70     2319.20     56.47 o 
   3   4  10       39.88       28.96     24.62 o 
   4   4  10     3135.99     3216.43     78.36 o 
   5   4  10       41.58       56.20     23.84 o 
   6   4  10     3149.93     3129.98     95.85 o 
   7   4  10        8.04      -19.02     20.91 o 
   8   4  10     2159.09     1960.84     90.60 o 
   9   4  10      503.07      614.50     87.69 o 
  10   4  10     2384.92     2485.03    124.24 o 
  11   4  10        0.57      -24.17     37.32 o 
 -15   5  10     1173.98     1267.54    127.99 o 
 -14   5  10       44.88      -31.71     52.44 o 
 -13   5  10     1255.29     1349.08     90.31 o 
 -12   5  10       53.33       65.09     31.31 o 
 -11   5  10     5402.18     5507.16    126.57 o 
 -10   5  10      348.10      280.95     44.45 o 
  -9   5  10     3376.86     3339.07    132.15 o 
  -8   5  10      470.74      518.68     49.11 o 
  -7   5  10     6208.07     6037.07    130.97 o 
  -6   5  10       25.81       37.13     15.15 o 
  -5   5  10    12680.31    12941.59    142.89 o 
  -4   5  10       38.50       12.42     12.57 o 
  -3   5  10     1624.09     1614.38     49.99 o 
  -2   5  10     1068.54     1122.91     45.76 o 
  -1   5  10     1790.01     1844.45     52.24 o 
   0   5  10      362.98      437.97     31.52 o 
   1   5  10     1872.93     2104.72     55.78 o 
   2   5  10       84.69       80.20     17.77 o 
   3   5  10     1765.76     1759.19     62.94 o 
   4   5  10      734.18      723.46     47.67 o 
   5   5  10     7118.68     6882.53    151.93 o 
   6   5  10      253.54      290.12     40.16 o 
   7   5  10     2578.28     2624.76     94.92 o 
   8   5  10      281.22      186.42     49.75 o 
   9   5  10     1922.39     2023.13     98.76 o 
  10   5  10      171.82      192.78     49.99 o 
 -14   6  10      483.91      458.80     70.98 o 
 -13   6  10       85.63      223.04     52.10 o 
 -12   6  10     2553.01     2622.72    130.28 o 
 -11   6  10        7.74       21.10     28.61 o 
 -10   6  10     4314.54     4006.26    125.15 o 
  -9   6  10        5.10      -15.54     24.33 o 
  -8   6  10     2566.05     2686.32     95.36 o 
  -7   6  10      232.51      249.68     35.46 o 
  -6   6  10    14306.27    13948.03    179.30 o 
  -5   6  10     1360.13     1214.96     50.68 o 
  -4   6  10     8571.15     8664.45    135.98 o 
  -3   6  10      644.61      743.78     41.68 o 
  -2   6  10     7639.07     7466.06    138.35 o 
  -1   6  10      152.76      165.65     22.57 o 
   0   6  10     5023.11     5032.24     89.72 o 
   1   6  10       67.00       47.51     16.06 o 
   2   6  10     4275.45     4274.31     96.48 o 
   3   6  10      119.43      127.89     24.93 o 
   4   6  10     7972.03     7621.16    152.39 o 
   5   6  10      227.00      190.32     37.65 o 
   6   6  10     7116.32     6720.19    151.34 o 
   7   6  10      148.46      127.39     38.16 o 
   8   6  10     2268.20     2373.91    105.94 o 
   9   6  10       18.61      -10.78     31.01 o 
  10   6  10     2148.56     1880.06    148.86 o 
 -13   7  10      832.30      914.14     94.63 o 
 -12   7  10        1.98      -45.62     30.41 o 
 -11   7  10     2605.85     2434.86    116.47 o 
 -10   7  10      102.16      123.55     35.82 o 
  -9   7  10     2118.29     2276.25    105.28 o 
  -8   7  10      111.42      143.51     36.52 o 
  -7   7  10     8026.07     8276.94    168.63 o 
  -6   7  10       75.38       28.27     25.13 o 
  -5   7  10    10484.00    10579.36    205.59 o 
  -4   7  10      586.97      617.45     40.56 o 
  -3   7  10     7065.75     7119.57    111.87 o 
  -2   7  10      954.42     1034.63     49.64 o 
  -1   7  10    12103.50    11853.01    176.27 o 
   0   7  10      162.39      178.21     23.54 o 
   1   7  10     5310.54     5110.96    108.88 o 
   2   7  10      633.09      632.62     54.57 o 
   3   7  10     3936.58     3846.74     97.65 o 
   4   7  10      105.69      113.82     31.96 o 
   5   7  10     3719.89     3679.22    113.34 o 
   6   7  10      239.35      278.43     43.94 o 
   7   7  10     2002.77     2062.61    102.50 o 
   8   7  10       31.96      -13.81     27.45 o 
   9   7  10     1399.82     1510.61     97.26 o 
 -12   8  10     1949.41     2107.91    136.77 o 
 -11   8  10      144.69      108.34     38.98 o 
 -10   8  10     1583.12     1642.03    100.20 o 
  -9   8  10      486.02      741.10     68.53 o 
  -8   8  10     2448.74     2397.89    108.00 o 
  -7   8  10        0.26        7.39     24.64 o 
  -6   8  10     3247.20     3427.64    110.60 o 
  -5   8  10       64.41       25.26     29.51 o 
  -4   8  10     4054.59     3892.06    104.70 o 
  -3   8  10      190.32      158.39     29.07 o 
  -2   8  10     5773.53     5758.40    107.36 o 
  -1   8  10      177.26      193.01     32.91 o 
   0   8  10    10459.44    10617.05    163.92 o 
   1   8  10      954.29     1022.31     61.64 o 
   2   8  10     4517.25     4396.57    119.08 o 
   3   8  10       23.38      -29.14     22.17 o 
   4   8  10     3123.52     2785.07     99.86 o 
   5   8  10        4.58      -32.18     26.10 o 
   6   8  10     1354.65     1454.19     88.58 o 
   7   8  10        0.70       -0.39     29.29 o 
   8   8  10      620.76      575.37     62.14 o 
 -11   9  10     1819.50     1950.42    115.90 o 
 -10   9  10      646.73      638.87     69.16 o 
  -9   9  10     2378.14     2273.83    140.25 o 
  -8   9  10      364.41      384.21     52.82 o 
  -7   9  10     1480.03     1629.85     95.49 o 
  -6   9  10      107.03       99.24     32.06 o 
  -5   9  10     2197.43     2247.11    102.00 o 
  -4   9  10      319.83      307.73     38.33 o 
  -3   9  10     6627.26     6812.89    136.90 o 
  -2   9  10      125.26       99.65     51.43 o 
  -1   9  10     6291.81     6242.50    129.07 o 
   0   9  10       11.57        1.26     22.69 o 
   1   9  10     4839.83     4701.39    182.68 o 
   2   9  10       13.95      -18.58     30.39 o 
   3   9  10     3430.09     3331.70    111.33 o 
   4   9  10      831.68      740.04     66.63 o 
   5   9  10     1806.09     1756.76     98.22 o 
   6   9  10       15.87       -9.72     30.25 o 
   7   9  10      978.56     1022.33     80.58 o 
 -10  10  10     2063.65     2069.77    223.25 o 
  -9  10  10        8.99       41.63     37.05 o 
  -8  10  10     2466.80     2516.17    120.75 o 
  -7  10  10       19.16        3.51     43.78 o 
  -6  10  10      946.31      986.47     76.58 o 
  -5  10  10      887.37      992.17     77.04 o 
  -4  10  10     2947.05     2926.79     97.45 o 
  -3  10  10      483.84      543.57     58.28 o 
  -2  10  10     2945.91     2831.59    109.03 o 
  -1  10  10        1.15      -11.18     34.44 o 
   0  10  10      859.80      839.35     64.43 o 
   1  10  10       16.44       47.81     28.29 o 
   2  10  10     2064.16     1992.22    100.67 o 
   3  10  10      458.95      541.89     70.90 o 
   4  10  10     1421.54     1455.17     92.70 o 
   5  10  10       86.62       44.04     35.80 o 
  -8  11  10       66.80       49.60    132.90 o 
  -7  11  10     2587.37     2317.85    118.84 o 
  -6  11  10        2.08      -48.40     32.26 o 
  -5  11  10     1639.27     1654.86    117.66 o 
  -4  11  10       35.95        3.07     36.46 o 
  -3  11  10     2131.18     2349.06    114.61 o 
  -2  11  10        2.65        4.82     30.66 o 
  -1  11  10      318.51      294.73     48.03 o 
   0  11  10       33.46       98.93     37.97 o 
   1  11  10      977.95     1096.46     97.12 o 
   2  11  10       43.09       14.75     33.46 o 
   3  11  10     2040.00     2230.28    119.49 o 
   4  11  10        5.94       29.45     58.35 o 
  -4  12  10     1632.63     1961.40    258.90 o 
  -3  12  10      169.69      160.30     72.68 o 
  -2  12  10      945.41      906.86     98.74 o 
  -1  12  10       26.04       61.01     47.95 o 
   0  12  10      467.66      558.29    141.00 o 
 -15   0  11     2062.60     1978.73    147.31 o 
 -13   0  11     2302.41     2488.73    357.23 o 
 -11   0  11     2277.80     2355.17     94.24 o 
  -9   0  11    14002.91    14404.06    189.61 o 
  -7   0  11    11101.66    10552.56    154.79 o 
  -5   0  11    11916.81    11461.48    140.44 o 
  -3   0  11    17231.40    16875.74    163.64 o 
  -1   0  11     3452.23     3490.70     83.19 o 
   1   0  11     9466.22     9307.64    189.89 o 
   3   0  11     9845.26     9741.89    134.80 o 
   5   0  11     2147.74     2129.19     67.82 o 
   7   0  11     8333.51     8600.40    171.82 o 
   9   0  11     1787.55     2039.52    203.09 o 
  11   0  11      339.83      391.49    117.74 o 
 -16   1  11     1190.80     1278.92    126.93 o 
 -15   1  11      139.28      145.31     51.60 o 
 -14   1  11     2842.48     2915.82    105.70 o 
 -13   1  11      682.20      709.23     54.45 o 
 -12   1  11     2367.50     2382.45     79.78 o 
 -11   1  11      412.39      455.86     52.70 o 
 -10   1  11     5379.18     5414.83     89.79 o 
  -9   1  11     1641.54     1692.13     48.05 o 
  -8   1  11    11437.88    11221.38    113.01 o 
  -7   1  11     1451.91     1533.00     41.36 o 
  -6   1  11     7435.08     7432.39     83.30 o 
  -5   1  11      627.61      706.88     27.65 o 
  -4   1  11    15777.13    15604.63    150.00 o 
  -3   1  11      451.41      480.76     20.71 o 
  -2   1  11     9093.04     8960.22     77.58 o 
  -1   1  11      990.16      938.22     31.87 o 
   0   1  11     6797.48     6641.69     69.36 o 
   1   1  11     6632.84     6575.29     71.16 o 
   2   1  11    10337.58    10311.16     94.56 o 
   3   1  11      114.63      127.41     15.22 o 
   4   1  11     3109.42     3124.93     60.50 o 
   5   1  11       25.93        0.64     11.69 o 
   6   1  11     2622.03     2727.94     61.13 o 
   7   1  11       27.38       37.78     16.66 o 
   8   1  11     3246.62     3234.76    101.12 o 
   9   1  11      165.30      209.64     39.56 o 
  10   1  11      490.74      542.57    120.66 o 
  11   1  11      173.89      147.96    232.18 o 
 -16   2  11       23.19       88.58    183.16 o 
 -15   2  11     2311.92     2532.84    132.82 o 
 -14   2  11      105.98      169.23     57.29 o 
 -13   2  11     4546.06     4548.32    144.35 o 
 -12   2  11      757.58      735.48     67.13 o 
 -11   2  11     4026.34     4191.29    113.44 o 
 -10   2  11        7.44      -17.26     14.32 o 
  -9   2  11     6650.02     6506.43    104.36 o 
  -8   2  11     1371.40     1352.92     46.68 o 
  -7   2  11     3434.84     3431.39     64.16 o 
  -6   2  11      101.40      126.07     16.82 o 
  -5   2  11     7733.60     7843.17     91.27 o 
  -4   2  11     1553.38     1572.23     39.50 o 
  -3   2  11    11115.61    10634.74     98.38 o 
  -2   2  11      128.22      189.41     20.10 o 
  -1   2  11     7114.25     6847.50     90.16 o 
   0   2  11       78.10       60.77     20.35 o 
   1   2  11    12104.74    11937.36    112.39 o 
   2   2  11        3.04        1.52      9.80 o 
   3   2  11     6567.64     6521.10     87.04 o 
   4   2  11        2.07       -9.06     11.21 o 
   5   2  11     3325.83     3279.02     92.70 o 
   6   2  11       73.31       57.94     18.34 o 
   7   2  11     2874.26     3085.93     85.12 o 
   8   2  11       47.92       63.08     29.10 o 
   9   2  11     1834.81     2040.63     96.82 o 
  10   2  11      196.19      156.33     58.90 o 
  11   2  11     1415.37     1456.77    111.53 o 
 -15   3  11        4.78      -47.40     31.60 o 
 -14   3  11     4049.69     4126.20    157.92 o 
 -13   3  11      541.12      520.70     60.22 o 
 -12   3  11     6036.09     5912.46    144.62 o 
 -11   3  11      174.33      132.07     27.73 o 
 -10   3  11     4015.83     3873.18     95.46 o 
  -9   3  11      647.36      698.41     42.55 o 
  -8   3  11     1778.72     1879.17     51.18 o 
  -7   3  11      735.67      756.40     36.33 o 
  -6   3  11      991.34     1031.29     53.35 o 
  -5   3  11      434.24      430.71     26.36 o 
  -4   3  11     5111.65     4946.30     81.40 o 
  -3   3  11      225.11      231.86     22.64 o 
  -2   3  11     6750.68     6601.41     92.36 o 
  -1   3  11       48.50       65.83     14.24 o 
   0   3  11    11387.16    11034.02    123.24 o 
   1   3  11      596.02      496.25     32.38 o 
   2   3  11     8106.01     7977.94    106.94 o 
   3   3  11        7.23        3.05     13.23 o 
   4   3  11     6073.17     5878.66     93.59 o 
   5   3  11     1194.22     1203.83     56.94 o 
   6   3  11     3791.34     3728.41    103.28 o 
   7   3  11      329.69      330.94     54.92 o 
   8   3  11     1831.14     1865.60     87.62 o 
   9   3  11      136.29      165.46     57.90 o 
  10   3  11     2113.63     2014.82    115.62 o 
  11   3  11       62.20      -52.40     34.93 o 
 -15   4  11     1825.60     1830.68    106.24 o 
 -14   4  11       43.77       45.74     32.83 o 
 -13   4  11     3149.17     3214.40    113.70 o 
 -12   4  11        4.93       44.00     33.06 o 
 -11   4  11     4570.90     4530.57    112.17 o 
 -10   4  11     1130.51     1066.42     61.84 o 
  -9   4  11     1966.20     2107.55     76.12 o 
  -8   4  11      407.61      313.33     33.40 o 
  -7   4  11     2951.98     2823.90     66.68 o 
  -6   4  11       22.58       -8.66     12.50 o 
  -5   4  11     1075.95     1036.95     44.67 o 
  -4   4  11      990.64     1043.97     44.57 o 
  -3   4  11      520.75      577.02     34.86 o 
  -2   4  11     2076.63     1960.34     52.48 o 
  -1   4  11     5083.61     4839.06     81.98 o 
   0   4  11       74.10       44.38     13.69 o 
   1   4  11     3477.29     3693.62     80.21 o 
   2   4  11      272.94      303.57     27.36 o 
   3   4  11     3990.22     4052.30     78.33 o 
   4   4  11       33.04       18.18     18.06 o 
   5   4  11     7183.62     6802.27    139.76 o 
   6   4  11      105.16       70.02     28.45 o 
   7   4  11     1557.16     1778.18     99.69 o 
   8   4  11      405.39      397.64     54.90 o 
   9   4  11     1728.60     1752.01    109.24 o 
  10   4  11       69.81       64.05     41.59 o 
 -14   5  11      628.02      513.34     60.55 o 
 -13   5  11      121.99       60.85     35.05 o 
 -12   5  11     1943.22     2016.61     91.45 o 
 -11   5  11      546.33      578.88     58.79 o 
 -10   5  11     2442.27     2518.53    100.25 o 
  -9   5  11      506.26      454.34     53.78 o 
  -8   5  11     6778.42     6780.63    145.86 o 
  -7   5  11      427.30      407.02     43.51 o 
  -6   5  11    10580.20    10218.27    130.65 o 
  -5   5  11      578.52      513.52     35.21 o 
  -4   5  11     2746.65     2670.49     86.45 o 
  -3   5  11     1310.58     1424.11     51.45 o 
  -2   5  11     3285.78     3310.30     71.10 o 
  -1   5  11     1182.39     1188.12     48.56 o 
   0   5  11     4043.85     4058.63     79.22 o 
   1   5  11      100.24      126.83     19.38 o 
   2   5  11     2083.07     2095.45     59.06 o 
   3   5  11       30.05       27.50     16.70 o 
   4   5  11     7055.65     7171.43    127.79 o 
   5   5  11        0.00      -22.80     22.30 o 
   6   5  11     4565.60     4711.90    125.16 o 
   7   5  11       38.31       68.80     30.85 o 
   8   5  11     1845.55     1848.30     94.94 o 
   9   5  11      103.75       91.47     38.04 o 
  10   5  11     2587.36     2596.16    155.73 o 
 -14   6  11       10.39      103.95     59.91 o 
 -13   6  11     1111.62     1078.38     98.60 o 
 -12   6  11      344.21      403.12     51.40 o 
 -11   6  11     2839.26     2817.15    114.40 o 
 -10   6  11      137.77      123.26     35.35 o 
  -9   6  11     3177.73     2938.75    104.06 o 
  -8   6  11      305.83      306.98     41.75 o 
  -7   6  11    13692.21    13292.33    209.44 o 
  -6   6  11       27.79       31.70     19.14 o 
  -5   6  11    14234.48    14189.06    197.37 o 
  -4   6  11       69.80       46.63     21.76 o 
  -3   6  11     6113.22     6172.53    133.96 o 
  -2   6  11       59.03       47.42     15.89 o 
  -1   6  11     9948.54     9966.18    144.35 o 
   0   6  11      272.54      282.64     28.02 o 
   1   6  11     1843.12     1863.90     60.23 o 
   2   6  11      455.05      413.81     38.63 o 
   3   6  11     3283.86     3288.46     90.80 o 
   4   6  11      225.44      241.88     36.37 o 
   5   6  11     5052.30     4852.85    127.33 o 
   6   6  11       34.04       41.48     28.09 o 
   7   6  11     1756.19     1706.77     92.94 o 
   8   6  11        6.78      -56.16     42.97 o 
   9   6  11     2427.51     2524.45    117.14 o 
 -13   7  11       23.34        7.11     69.87 o 
 -12   7  11     3188.45     2987.09    128.29 o 
 -11   7  11       57.62       24.19     48.13 o 
 -10   7  11     3029.62     3003.53    114.28 o 
  -9   7  11       83.71       90.49     31.63 o 
  -8   7  11     4433.56     4242.21    125.05 o 
  -7   7  11       52.64       26.49     23.24 o 
  -6   7  11    11160.10    10601.50    189.98 o 
  -5   7  11       26.80       48.63     22.94 o 
  -4   7  11     4592.73     4576.45     92.37 o 
  -3   7  11      173.78      199.95     25.62 o 
  -2   7  11     5223.63     5028.99     95.95 o 
  -1   7  11        0.52       -3.44     15.03 o 
   0   7  11     5531.85     5439.61    101.45 o 
   1   7  11      961.60      853.11     55.27 o 
   2   7  11     2012.06     1905.01     77.44 o 
   3   7  11       98.76       86.72     27.21 o 
   4   7  11     4429.68     4496.38    136.85 o 
   5   7  11      405.81      420.02     50.63 o 
   6   7  11     1828.94     1998.44     97.74 o 
   7   7  11      115.53       41.16     60.96 o 
   8   7  11     1076.71     1145.25     84.59 o 
   9   7  11       62.78       16.83     77.57 o 
 -12   8  11       20.49       17.83     85.62 o 
 -11   8  11     3047.26     3088.38    130.76 o 
 -10   8  11      897.94     1018.63     82.94 o 
  -9   8  11     2721.64     2695.32    115.51 o 
  -8   8  11       24.33       39.34     28.84 o 
  -7   8  11     4349.66     4077.22    124.91 o 
  -6   8  11      101.48       60.05     57.08 o 
  -5   8  11     3537.69     3739.54    100.81 o 
  -4   8  11        2.87       47.88     23.24 o 
  -3   8  11     4337.58     4041.19    134.42 o 
  -2   8  11      460.02      471.26     50.71 o 
  -1   8  11     5803.91     5759.45    122.34 o 
   0   8  11       33.81       32.58     22.71 o 
   1   8  11     6674.38     6401.15    131.35 o 
   2   8  11       58.39      106.36     29.21 o 
   3   8  11     4134.82     3905.25    117.35 o 
   4   8  11      206.59      143.47     35.26 o 
   5   8  11     1761.61     1620.54     92.38 o 
   6   8  11       59.06       31.05     32.03 o 
   7   8  11      552.44      458.12     62.32 o 
   8   8  11      133.21      -27.07     73.52 o 
 -11   9  11      171.35      123.40     67.82 o 
 -10   9  11     2935.99     2965.58    133.98 o 
  -9   9  11      276.25      234.03     43.81 o 
  -8   9  11     2435.80     2351.99    114.17 o 
  -7   9  11       80.94      103.66     33.73 o 
  -6   9  11     1927.68     2144.65    104.02 o 
  -5   9  11      148.59      156.25     43.52 o 
  -4   9  11     3892.71     3542.73    101.90 o 
  -3   9  11        0.68      -30.79     20.53 o 
  -2   9  11     4010.92     3830.58    119.46 o 
  -1   9  11       43.39       14.32     30.74 o 
   0   9  11     3373.12     3476.14     99.45 o 
   1   9  11       32.38       33.68     30.74 o 
   2   9  11     3996.45     3868.24    157.14 o 
   3   9  11      399.66      406.81     71.33 o 
   4   9  11     1673.74     1699.23     96.92 o 
   5   9  11      227.51      241.08     45.26 o 
   6   9  11      943.83      907.25     76.15 o 
  -9  10  11     2398.88     2552.19    125.70 o 
  -8  10  11       92.74      102.51     40.97 o 
  -7  10  11      817.69      783.92     71.00 o 
  -6  10  11      152.39      137.99     36.94 o 
  -5  10  11     2205.25     2335.62    110.05 o 
  -4  10  11      514.79      471.18     50.77 o 
  -3  10  11     3508.47     3432.62    206.83 o 
  -2  10  11       11.02      -36.46     32.33 o 
  -1  10  11      998.16     1014.88     78.26 o 
   0  10  11        1.32       15.22     25.30 o 
   1  10  11     2129.95     2136.50    121.78 o 
   2  10  11      210.59      241.78     44.57 o 
   3  10  11     2209.70     2167.76    108.76 o 
   4  10  11      538.75      682.10     87.29 o 
   5  10  11     1138.18     1099.59    163.55 o 
  -7  11  11       80.72       19.48     67.72 o 
  -6  11  11     1309.71     1302.43     93.43 o 
  -5  11  11        0.39       32.61     42.02 o 
  -4  11  11     2650.31     2818.06    154.51 o 
  -3  11  11        9.22      -12.61     35.66 o 
  -2  11  11      905.38      929.50     79.45 o 
  -1  11  11        8.45      -15.22     36.62 o 
   0  11  11      584.37      545.30     62.61 o 
   1  11  11        8.17       12.96     37.07 o 
   2  11  11     2029.91     2229.93    111.92 o 
   3  11  11       34.76      -72.88     58.35 o 
 -14   0  12     2616.67     2366.02    148.53 o 
 -12   0  12     1017.82     1217.92     94.34 o 
 -10   0  12     6140.38     6280.18    231.14 o 
  -8   0  12    15729.42    14910.92    190.13 o 
  -6   0  12    10022.87     9941.42    181.72 o 
  -4   0  12    19892.20    19064.65    514.71 o 
  -2   0  12    15522.52    15830.11    161.23 o 
   0   0  12     4681.91     4648.87     84.98 o 
   2   0  12      707.22      690.70     41.57 o 
   4   0  12      973.24     1170.62     55.78 o 
   6   0  12     3709.77     3737.68    121.19 o 
   8   0  12     3684.66     3949.16    157.62 o 
  10   0  12      250.57      265.49    107.26 o 
 -16   1  12        0.02       -7.21    112.14 o 
 -15   1  12     3155.54     3052.67    130.66 o 
 -14   1  12       60.47       59.85     36.64 o 
 -13   1  12     1951.69     2092.10    109.04 o 
 -12   1  12      176.07      143.79     32.13 o 
 -11   1  12     2925.17     3027.91     83.32 o 
 -10   1  12      325.69      359.61     29.09 o 
  -9   1  12     7741.50     7933.31     99.02 o 
  -8   1  12     1319.54     1298.02     43.66 o 
  -7   1  12     9167.16     9031.27     98.42 o 
  -6   1  12       28.50       12.10     12.09 o 
  -5   1  12    13733.17    13500.80    124.01 o 
  -4   1  12      214.74      250.21     20.13 o 
  -3   1  12    15538.05    14986.46    123.54 o 
  -2   1  12      287.66      264.18     19.62 o 
  -1   1  12     5370.23     5361.39     66.35 o 
   0   1  12     2381.01     2319.38     42.25 o 
   1   1  12     5643.53     5576.77     67.88 o 
   2   1  12      161.22      198.67     19.81 o 
   3   1  12     1589.28     1698.46     46.02 o 
   4   1  12      473.56      527.40     32.28 o 
   5   1  12     1875.33     1950.43     53.38 o 
   6   1  12        0.54        8.83     14.83 o 
   7   1  12     3668.27     3747.25     84.12 o 
   8   1  12        0.75        8.36     27.07 o 
   9   1  12     1075.08     1051.90    122.71 o 
  10   1  12      115.06      156.02     67.50 o 
  11   1  12      992.47     1126.04    240.72 o 
 -15   2  12       84.15      168.43     49.40 o 
 -14   2  12     4317.99     4544.89    134.28 o 
 -13   2  12      513.46      631.96     59.17 o 
 -12   2  12     4349.00     4220.26    120.56 o 
 -11   2  12       87.70       46.22     30.13 o 
 -10   2  12     3989.94     4094.69     86.52 o 
  -9   2  12      913.17      901.57     48.00 o 
  -8   2  12     2944.30     2963.49     63.21 o 
  -7   2  12      860.26      961.63     40.67 o 
  -6   2  12     3848.24     3794.82     66.62 o 
  -5   2  12     2313.75     2300.48     50.11 o 
  -4   2  12    10062.68     9841.90    117.78 o 
  -3   2  12      589.98      680.52     35.58 o 
  -2   2  12     6455.57     6170.37     88.62 o 
  -1   2  12     4311.05     4212.93    114.82 o 
   0   2  12     8044.49     8141.90    105.31 o 
   1   2  12     3570.09     3535.11     69.46 o 
   2   2  12    14020.81    14136.00    165.60 o 
   3   2  12      215.69      273.07     35.74 o 
   4   2  12     3309.17     3299.51     72.11 o 
   5   2  12       42.73       38.27     16.12 o 
   6   2  12     3040.36     3048.42     92.72 o 
   7   2  12        6.03        2.32     24.02 o 
   8   2  12     1547.75     1576.68     96.39 o 
   9   2  12        1.45      -50.49     33.66 o 
  10   2  12     1492.12     1538.26    103.38 o 
 -15   3  12     1622.58     1712.41    102.13 o 
 -14   3  12      172.49      199.51     42.31 o 
 -13   3  12     4023.72     4148.17    127.05 o 
 -12   3  12       89.76       47.47     51.01 o 
 -11   3  12     3973.72     4178.92    104.31 o 
 -10   3  12        5.01      -12.61     19.12 o 
  -9   3  12     2725.78     2683.14     68.76 o 
  -8   3  12      839.29      873.16     41.55 o 
  -7   3  12      870.64      923.56     40.46 o 
  -6   3  12        4.17       15.56     19.72 o 
  -5   3  12     2108.36     2061.63     55.31 o 
  -4   3  12     1017.20     1014.25     43.80 o 
  -3   3  12     6806.93     6636.92    104.60 o 
  -2   3  12       54.05       46.58     13.26 o 
  -1   3  12     8832.83     8860.85    112.46 o 
   0   3  12     1835.33     1711.41     58.54 o 
   1   3  12    10664.19    10566.73    126.01 o 
   2   3  12        0.00       -4.17     12.86 o 
   3   3  12     6367.96     6282.14    106.55 o 
   4   3  12      199.76      206.86     25.23 o 
   5   3  12     3531.29     3728.96     89.27 o 
   6   3  12      166.82      177.08     33.76 o 
   7   3  12     2031.85     2071.76     88.48 o 
   8   3  12      205.49      250.00     51.75 o 
   9   3  12     1943.83     2121.65    117.32 o 
  10   3  12       22.68       32.28     40.46 o 
 -15   4  12       49.80       16.01     44.57 o 
 -14   4  12      903.02      953.88    105.83 o 
 -13   4  12       17.97        7.78     28.27 o 
 -12   4  12     2333.23     2447.04    101.06 o 
 -11   4  12     1319.73     1334.12     72.21 o 
 -10   4  12     2516.67     2505.43     93.42 o 
  -9   4  12      186.94      216.22     34.82 o 
  -8   4  12     2762.10     2689.68     76.32 o 
  -7   4  12       86.21       69.47     17.32 o 
  -6   4  12     2419.99     2551.62     64.43 o 
  -5   4  12       71.74       69.00     16.65 o 
  -4   4  12     2165.58     2036.85     56.76 o 
  -3   4  12     1580.27     1541.08     49.96 o 
  -2   4  12     4790.37     4780.25    114.27 o 
  -1   4  12      588.22      572.51     48.72 o 
   0   4  12     8353.76     8425.27    114.93 o 
   1   4  12        1.29       -0.67     16.74 o 
   2   4  12     3494.37     3532.53     75.43 o 
   3   4  12      185.24      144.71     23.24 o 
   4   4  12     6184.73     6232.36    164.98 o 
   5   4  12      201.78      235.30     37.76 o 
   6   4  12     3315.71     3516.76    120.25 o 
   7   4  12       78.24       54.28     28.60 o 
   8   4  12     2158.42     2279.60    130.82 o 
   9   4  12       96.94      107.03     41.50 o 
  10   4  12     2065.49     1768.58    117.02 o 
 -14   5  12       25.36      -11.52     44.99 o 
 -13   5  12     1353.89     1442.79    110.70 o 
 -12   5  12      333.06      286.93     47.00 o 
 -11   5  12     2263.79     2352.63    107.68 o 
 -10   5  12      575.88      617.45     59.42 o 
  -9   5  12     1692.56     1737.77     88.25 o 
  -8   5  12       27.97       69.33     25.99 o 
  -7   5  12     8994.09     8650.24    156.56 o 
  -6   5  12        2.24      -25.42     20.01 o 
  -5   5  12     4193.86     4193.65     83.80 o 
  -4   5  12      771.07      699.26     41.48 o 
  -3   5  12     3631.28     3663.15     89.33 o 
  -2   5  12      183.35      187.18     22.97 o 
  -1   5  12     6586.73     6714.11    116.04 o 
   0   5  12       22.64       41.94     16.82 o 
   1   5  12     2515.87     2461.27     70.58 o 
   2   5  12        0.98      -11.85     14.73 o 
   3   5  12     5352.20     5089.22    107.83 o 
   4   5  12        0.00        2.65     22.23 o 
   5   5  12     5304.32     5384.96    132.83 o 
   6   5  12       85.41       82.26     31.22 o 
   7   5  12     1811.16     1794.89     92.56 o 
   8   5  12       32.71       74.23     33.72 o 
   9   5  12     2816.37     3094.90    133.98 o 
 -14   6  12      851.61      883.01    159.82 o 
 -13   6  12      119.27      164.60     50.45 o 
 -12   6  12     3549.12     3579.45    130.39 o 
 -11   6  12        1.39       26.19     28.28 o 
 -10   6  12     2697.79     2572.30    112.30 o 
  -9   6  12       15.96       30.25     26.22 o 
  -8   6  12     4259.51     4190.28    120.66 o 
  -7   6  12       56.30       44.76     27.27 o 
  -6   6  12    11201.49    11067.62    165.67 o 
  -5   6  12      391.37      412.24     34.10 o 
  -4   6  12     4424.70     4342.32     87.72 o 
  -3   6  12       14.21        1.39     13.39 o 
  -2   6  12     8150.47     7924.80    119.49 o 
  -1   6  12       79.70      102.77     21.30 o 
   0   6  12     3688.46     3577.57     91.32 o 
   1   6  12      235.58      164.32     24.47 o 
   2   6  12     1142.44     1105.25     62.19 o 
   3   6  12      125.36      113.28     26.47 o 
   4   6  12     3029.68     2877.03     99.38 o 
   5   6  12      265.06      334.23     46.02 o 
   6   6  12     1476.35     1580.45     89.81 o 
   7   6  12       44.51       71.04     32.71 o 
   8   6  12     1605.13     1544.52     93.99 o 
   9   6  12       18.32      104.93     69.39 o 
 -13   7  12     1558.42     1607.52    153.90 o 
 -12   7  12        4.01      -15.71     78.90 o 
 -11   7  12     5360.36     5009.72    150.36 o 
 -10   7  12      496.30      550.03    105.17 o 
  -9   7  12     4145.64     4290.74    131.11 o 
  -8   7  12       44.86       63.01     30.60 o 
  -7   7  12     6763.18     6852.28    158.05 o 
  -6   7  12      394.04      373.35     52.20 o 
  -5   7  12     5191.54     5144.80    154.79 o 
  -4   7  12       31.64       32.76     17.91 o 
  -3   7  12     4267.47     4253.33     90.54 o 
  -2   7  12      726.17      730.87     46.36 o 
  -1   7  12     7289.57     7172.23    119.69 o 
   0   7  12      102.48       53.75     28.72 o 
   1   7  12     2655.67     2726.21     84.51 o 
   2   7  12      230.55      224.92     59.19 o 
   3   7  12     1855.32     1855.33     89.97 o 
   4   7  12      119.87       82.70     32.34 o 
   5   7  12     1774.26     1650.40     91.00 o 
   6   7  12      632.06      715.36     64.75 o 
   7   7  12      723.07      752.01     69.29 o 
   8   7  12        8.33      -33.86     41.40 o 
 -12   8  12     2738.13     3299.25    305.74 o 
 -11   8  12      295.17      296.46     51.40 o 
 -10   8  12     4258.06     4023.88    137.34 o 
  -9   8  12       79.39       29.87     37.44 o 
  -8   8  12     4216.51     4282.45    133.76 o 
  -7   8  12       27.41       14.55     28.97 o 
  -6   8  12     3819.15     3453.23    113.44 o 
  -5   8  12       15.58       -3.91     28.99 o 
  -4   8  12     2243.66     2145.39     86.16 o 
  -3   8  12      712.38      707.98     46.91 o 
  -2   8  12     3597.77     3818.82     99.07 o 
  -1   8  12      559.08      531.97     47.00 o 
   0   8  12     4358.64     4134.65    106.00 o 
   1   8  12        0.31       -2.80     21.91 o 
   2   8  12     3532.56     3592.81    102.92 o 
   3   8  12      139.01      161.30     35.34 o 
   4   8  12     2401.29     2143.86    103.67 o 
   5   8  12       59.24      134.67     37.40 o 
   6   8  12      490.63      447.10     62.70 o 
   7   8  12       12.36       85.74     75.82 o 
 -11   9  12     2683.28     2517.31    275.26 o 
 -10   9  12       71.77       63.30     40.66 o 
  -9   9  12     2468.03     2409.84    121.57 o 
  -8   9  12      165.87      193.36     43.25 o 
  -7   9  12     1254.38     1359.37     91.09 o 
  -6   9  12       40.06       34.91     29.11 o 
  -5   9  12     1863.59     1911.64     98.39 o 
  -4   9  12       18.68      -31.43     22.50 o 
  -3   9  12     1857.54     1759.71     83.04 o 
  -2   9  12      220.03      189.54     46.63 o 
  -1   9  12     2307.16     2243.88     88.13 o 
   0   9  12        0.11       35.47     23.81 o 
   1   9  12     4453.94     4711.41    120.39 o 
   2   9  12      462.32      438.59     53.12 o 
   3   9  12     3449.48     3465.70    119.69 o 
   4   9  12      367.76      408.25     59.23 o 
   5   9  12     1233.27     1290.18     98.05 o 
  -9  10  12       86.00       18.10     73.20 o 
  -8  10  12     1580.42     1661.07    105.23 o 
  -7  10  12      150.61      146.03     43.43 o 
  -6  10  12      987.69     1074.91     81.87 o 
  -5  10  12       29.61        3.59     42.34 o 
  -4  10  12     3078.99     3098.01    118.62 o 
  -3  10  12        2.82        1.26     40.88 o 
  -2  10  12     2194.39     2351.94    158.63 o 
  -1  10  12        2.44      -11.17     29.12 o 
   0  10  12     2347.90     2314.80     97.71 o 
   1  10  12       36.05       47.66     27.40 o 
   2  10  12     3212.68     3319.21    123.03 o 
   3  10  12      638.21      607.56     64.48 o 
   4  10  12     1261.01     1200.58    169.11 o 
  -7  11  12     1416.70     1825.16    224.36 o 
  -6  11  12        0.58       36.91     49.47 o 
  -5  11  12     1516.64     1596.21    120.23 o 
  -4  11  12       13.14       58.75     44.97 o 
  -3  11  12     2116.40     1923.08    110.34 o 
  -2  11  12       48.01       61.80     36.46 o 
  -1  11  12      814.42      658.72     96.92 o 
   0  11  12      227.29      219.39     47.45 o 
   1  11  12     1466.70     1501.64    201.18 o 
   2  11  12        1.84      -78.84     58.67 o 
 -15   0  13     4169.63     4737.53    285.81 o 
 -13   0  13     1567.00     1405.34    114.33 o 
 -11   0  13     3033.96     3383.09    114.74 o 
  -9   0  13     7529.38     7720.37    141.37 o 
  -7   0  13     9369.44     9080.56    219.52 o 
  -5   0  13    13027.97    12932.71    192.64 o 
  -3   0  13    10922.76    10482.27    131.49 o 
  -1   0  13      995.35     1023.33     62.79 o 
   1   0  13      794.39      883.34     54.31 o 
   3   0  13      801.46      861.38     50.21 o 
   5   0  13     3187.84     3217.23    105.83 o 
   7   0  13     3336.80     3206.45    140.62 o 
   9   0  13     1313.83     1548.56    193.56 o 
 -15   1  13       54.32       18.71     39.54 o 
 -14   1  13     3216.03     3347.17    112.50 o 
 -13   1  13        1.42       10.53     29.92 o 
 -12   1  13     1333.00     1337.16     78.61 o 
 -11   1  13      214.33      266.89     32.56 o 
 -10   1  13     8248.20     8283.23    126.33 o 
  -9   1  13       36.67       90.28     18.72 o 
  -8   1  13     8101.20     7879.09    143.51 o 
  -7   1  13       41.58       14.26     17.61 o 
  -6   1  13     9792.21     9564.28    109.60 o 
  -5   1  13      578.57      563.90     30.60 o 
  -4   1  13    13808.30    13325.29    129.90 o 
  -3   1  13      892.17      841.68     34.05 o 
  -2   1  13     3624.50     3674.29     58.94 o 
  -1   1  13     6889.01     6839.38     94.89 o 
   0   1  13     1259.70     1299.83     45.33 o 
   1   1  13     1831.11     1861.46     51.66 o 
   2   1  13     3746.15     3854.98     74.46 o 
   3   1  13      246.91      271.14     26.54 o 
   4   1  13     2018.58     1998.33     57.25 o 
   5   1  13        4.38      -17.28     13.50 o 
   6   1  13     3755.94     4020.29     93.40 o 
   7   1  13      189.77      172.36     48.15 o 
   8   1  13     1868.05     1854.79    127.63 o 
   9   1  13       32.46      -34.26     40.52 o 
  10   1  13      751.34      889.99    151.80 o 
 -15   2  13     2073.84     2045.82    107.09 o 
 -14   2  13        1.29      -46.25     30.84 o 
 -13   2  13     2812.07     3071.11    107.51 o 
 -12   2  13       12.03       24.63     27.36 o 
 -11   2  13     3720.22     3993.21    112.65 o 
 -10   2  13        4.29       35.11     17.53 o 
  -9   2  13     7239.13     7069.09    112.98 o 
  -8   2  13      516.16      533.17     34.04 o 
  -7   2  13     3727.44     3532.68     68.36 o 
  -6   2  13      953.19      943.19     39.78 o 
  -5   2  13     6682.25     6350.71     96.80 o 
  -4   2  13     1145.79     1121.18     45.17 o 
  -3   2  13     5078.22     4790.48     88.95 o 
  -2   2  13      300.11      306.75     26.24 o 
  -1   2  13     4168.78     3995.21     75.50 o 
   0   2  13     1784.46     1765.33     60.56 o 
   1   2  13     7342.57     7317.89    127.28 o 
   2   2  13     1105.74     1124.83     47.13 o 
   3   2  13     6651.70     6486.39    102.11 o 
   4   2  13      128.03      156.38     23.09 o 
   5   2  13     2281.79     2341.65     64.68 o 
   6   2  13       47.42       11.01     26.55 o 
   7   2  13     2346.44     2310.82     91.89 o 
   8   2  13      501.29      597.34    106.22 o 
   9   2  13      689.19      717.44     94.38 o 
  10   2  13        8.21       53.74     49.85 o 
 -15   3  13        2.58       62.46     40.52 o 
 -14   3  13     1908.80     2023.24    103.52 o 
 -13   3  13      170.29      182.14     41.51 o 
 -12   3  13     3357.64     3426.94    127.39 o 
 -11   3  13      232.37      193.20     31.71 o 
 -10   3  13     2629.02     2678.10     82.06 o 
  -9   3  13      341.96      337.47     43.01 o 
  -8   3  13     3209.74     3124.61     73.78 o 
  -7   3  13       29.45       29.84     15.79 o 
  -6   3  13     2353.20     2292.28     64.62 o 
  -5   3  13     2097.17     2203.38     65.79 o 
  -4   3  13     2856.68     2824.64     65.40 o 
  -3   3  13       28.66       29.46     13.42 o 
  -2   3  13     4310.19     4021.31     76.90 o 
  -1   3  13       10.98       13.72     13.67 o 
   0   3  13     8373.56     8478.33    126.90 o 
   1   3  13      178.83      149.61     21.33 o 
   2   3  13     8797.00     9040.42    121.93 o 
   3   3  13      448.07      487.61     35.39 o 
   4   3  13     5618.34     5693.61    103.59 o 
   5   3  13      272.01      234.10     36.90 o 
   6   3  13     3419.91     3519.88    106.40 o 
   7   3  13        5.04        4.36     25.40 o 
   8   3  13     1734.75     1613.67    101.64 o 
   9   3  13       51.52       52.20     39.25 o 
  10   3  13     1129.97     1151.18     98.01 o 
 -15   4  13      773.54      803.33    102.54 o 
 -14   4  13      265.54      367.31     60.97 o 
 -13   4  13     1701.77     1743.87    114.70 o 
 -12   4  13        5.33      -20.46     34.93 o 
 -11   4  13     2169.77     2132.98    100.30 o 
 -10   4  13      133.28      143.29     36.55 o 
  -9   4  13     1610.46     1827.00     87.70 o 
  -8   4  13       72.05       50.98     21.21 o 
  -7   4  13     4811.04     4764.89     91.74 o 
  -6   4  13      634.13      621.41     40.44 o 
  -5   4  13     2814.65     2727.61     67.69 o 
  -4   4  13      192.62      201.89     23.45 o 
  -3   4  13     4995.60     4795.73     87.33 o 
  -2   4  13      990.70     1058.80     47.64 o 
  -1   4  13     6404.87     6330.98    154.68 o 
   0   4  13        2.33      -13.67     13.38 o 
   1   4  13     8174.32     8073.73    131.06 o 
   2   4  13      106.32      125.68     21.87 o 
   3   4  13     6402.25     6421.70    107.36 o 
   4   4  13       47.47       38.79     23.07 o 
   5   4  13     6847.71     7011.33    148.97 o 
   6   4  13      310.38      315.25     50.82 o 
   7   4  13     2796.23     2864.55    102.10 o 
   8   4  13        0.64      -22.13     28.98 o 
   9   4  13     1915.16     2131.69    121.99 o 
 -14   5  13      745.68      767.57     85.36 o 
 -13   5  13       24.13       77.67     86.17 o 
 -12   5  13     2480.57     2599.54    115.95 o 
 -11   5  13        0.43       39.27     29.20 o 
 -10   5  13     1333.88     1252.18     81.67 o 
  -9   5  13        8.43      -10.48     23.94 o 
  -8   5  13     3066.04     3081.15    101.66 o 
  -7   5  13       20.80        4.65     19.93 o 
  -6   5  13    10111.01     9679.97    134.36 o 
  -5   5  13       20.30       27.03     16.15 o 
  -4   5  13     3395.20     3534.72    134.19 o 
  -3   5  13     1263.88     1260.15     53.71 o 
  -2   5  13     8511.43     8140.60    118.95 o 
  -1   5  13      686.23      767.55     44.76 o 
   0   5  13     4099.85     4040.97     84.74 o 
   1   5  13      229.16      244.60     28.34 o 
   2   5  13     1659.27     1611.82     60.06 o 
   3   5  13       47.56       41.25     21.37 o 
   4   5  13     4389.29     4375.50    119.23 o 
   5   5  13      139.80      120.58     34.71 o 
   6   5  13     2459.11     2426.67    102.40 o 
   7   5  13      132.40      126.59     38.35 o 
   8   5  13     1906.22     1853.88    103.72 o 
   9   5  13       37.16      -33.53     40.23 o 
 -13   6  13     2254.02     2416.99    145.84 o 
 -12   6  13       15.00      -12.11     30.14 o 
 -11   6  13     2868.94     2927.05    118.13 o 
 -10   6  13      102.64      101.81     42.45 o 
  -9   6  13     1453.64     1457.02    137.51 o 
  -8   6  13       51.02       74.91     38.34 o 
  -7   6  13     5961.52     6015.42    143.98 o 
  -6   6  13      213.61      248.59     32.40 o 
  -5   6  13     7966.66     8152.62    125.96 o 
  -4   6  13        5.97       15.05     16.18 o 
  -3   6  13     4301.26     4218.49     88.39 o 
  -2   6  13       10.40       20.69     16.44 o 
  -1   6  13     6563.38     6703.99    113.53 o 
   0   6  13      991.66     1026.24     52.49 o 
   1   6  13      355.78      394.80     40.54 o 
   2   6  13       62.33       31.96     22.64 o 
   3   6  13     1141.69     1151.48     72.30 o 
   4   6  13        5.62       28.05     30.21 o 
   5   6  13     1179.04     1271.88     81.04 o 
   6   6  13        0.14       17.68     28.27 o 
   7   6  13     1022.34     1092.03     80.73 o 
   8   6  13      110.60      158.45     41.80 o 
 -13   7  13       22.26       40.17     91.54 o 
 -12   7  13     3916.90     4094.12    141.01 o 
 -11   7  13      242.09      197.43     63.43 o 
 -10   7  13     3157.08     3063.76    118.75 o 
  -9   7  13      168.55      181.76     39.08 o 
  -8   7  13     3168.40     3305.26    113.32 o 
  -7   7  13      643.11      690.20     73.91 o 
  -6   7  13     4784.72     4819.81    130.83 o 
  -5   7  13      256.83      283.91     36.77 o 
  -4   7  13     3445.70     3125.71     90.85 o 
  -3   7  13      373.17      399.72     49.28 o 
  -2   7  13     5258.86     5168.68    102.79 o 
  -1   7  13       72.75       71.70     21.94 o 
   0   7  13     2825.77     2779.13     85.85 o 
   1   7  13      157.37      147.60     34.79 o 
   2   7  13     1323.19     1364.27     73.75 o 
   3   7  13        8.00       41.80     33.63 o 
   4   7  13     1824.87     1728.14     93.45 o 
   5   7  13      565.17      546.60     59.26 o 
   6   7  13      540.21      554.24     68.06 o 
   7   7  13       48.58       22.31     41.33 o 
 -12   8  13      128.67       74.55    103.21 o 
 -11   8  13     4132.29     3856.84    139.68 o 
 -10   8  13       52.37       52.76     35.97 o 
  -9   8  13     3849.62     3512.27    124.87 o 
  -8   8  13      116.37       38.16     33.76 o 
  -7   8  13     3754.41     3559.92    119.34 o 
  -6   8  13       66.57      114.76     33.60 o 
  -5   8  13     1587.01     1448.76     75.97 o 
  -4   8  13      155.63      159.89     30.88 o 
  -3   8  13     2343.17     2243.17     74.70 o 
  -2   8  13      629.78      659.73     47.81 o 
  -1   8  13     2854.73     2862.20     90.53 o 
   0   8  13       30.92       19.88     23.88 o 
   1   8  13     2280.50     2241.35    101.39 o 
   2   8  13       68.49      145.91     34.66 o 
   3   8  13     2357.06     2401.83    107.95 o 
   4   8  13       79.71      107.66     34.98 o 
   5   8  13     1272.73     1348.93     90.76 o 
   6   8  13      235.63      327.98     50.59 o 
 -10   9  13     2562.57     2573.05    129.44 o 
  -9   9  13      433.59      438.56     60.20 o 
  -8   9  13     2082.62     2046.16    110.97 o 
  -7   9  13      406.94      460.82     56.15 o 
  -6   9  13     1009.20     1010.78     87.11 o 
  -5   9  13       55.36       95.94     32.62 o 
  -4   9  13     2131.35     2140.23     92.69 o 
  -3   9  13      181.32      213.74     37.60 o 
  -2   9  13     2447.14     2170.73     88.37 o 
  -1   9  13        1.95      -21.07     25.30 o 
   0   9  13     3181.12     3191.21    100.40 o 
   1   9  13      101.76      121.34     35.75 o 
   2   9  13     3384.48     3334.35    117.86 o 
   3   9  13      446.36      437.52     54.60 o 
   4   9  13     1254.41     1109.52     84.14 o 
  -8  10  13      426.71      481.93     62.52 o 
  -7  10  13      950.90     1041.18     85.29 o 
  -6  10  13      103.33      109.02     39.70 o 
  -5  10  13     2095.87     2034.28    108.14 o 
  -4  10  13       39.90      -10.09     31.71 o 
  -3  10  13     2914.97     2925.57    119.74 o 
  -2  10  13       20.93       29.08     74.41 o 
  -1  10  13     2235.71     2393.59    155.94 o 
   0  10  13       53.87       25.90     31.44 o 
   1  10  13     3478.51     3526.55    141.14 o 
   2  10  13      186.95      263.14     80.63 o 
   3  10  13     1918.27     2041.67    209.04 o 
  -4  11  13     2839.42     3051.07    312.57 o 
  -3  11  13       31.42      -22.05     42.99 o 
  -2  11  13     1381.08     1473.04    119.59 o 
  -1  11  13       88.29       41.97    107.58 o 
   0  11  13     1444.97     1575.62    152.92 o 
 -14   0  14     2967.31     3751.31    243.02 o 
 -12   0  14     2212.87     2219.72    147.79 o 
 -10   0  14     8658.73     8924.85    186.97 o 
  -8   0  14     2885.64     2734.61     98.91 o 
  -6   0  14     9291.46     8766.43    164.96 o 
  -4   0  14    16776.86    16003.37    217.73 o 
  -2   0  14     3800.98     3655.18    153.82 o 
   0   0  14     4651.25     4545.25    149.43 o 
   2   0  14     2472.28     2547.69    167.00 o 
   4   0  14      604.56      660.78     72.64 o 
   6   0  14     3250.93     3353.32    142.60 o 
 -15   1  14     3180.50     3180.12    165.33 o 
 -14   1  14       57.55       41.22     62.51 o 
 -13   1  14     2066.75     2234.53    116.85 o 
 -12   1  14      535.02      632.47     49.53 o 
 -11   1  14     3418.21     3389.96     91.47 o 
 -10   1  14      316.61      244.92     28.10 o 
  -9   1  14     6495.56     6592.79    117.20 o 
  -8   1  14       94.48       65.66     17.64 o 
  -7   1  14     2373.85     2404.65     57.50 o 
  -6   1  14      349.96      341.31     32.06 o 
  -5   1  14     6821.41     6935.55     99.98 o 
  -4   1  14       92.03      112.60     18.68 o 
  -3   1  14     2328.03     2396.56     57.37 o 
  -2   1  14      432.35      430.20     29.65 o 
  -1   1  14     1402.88     1488.24     60.52 o 
   0   1  14      473.67      495.28     32.15 o 
   1   1  14     5587.64     5472.45     93.87 o 
   2   1  14       89.48      132.42     20.99 o 
   3   1  14     2071.64     2145.50     59.77 o 
   4   1  14        4.16       -8.88     14.75 o 
   5   1  14     1081.91     1021.27     56.71 o 
   6   1  14       78.51      109.53     35.88 o 
   7   1  14     2169.30     2205.04    135.59 o 
   8   1  14      400.62      411.36     74.19 o 
   9   1  14      817.93     1198.99    169.90 o 
 -15   2  14       93.87      107.02     38.85 o 
 -14   2  14     2300.95     2425.18    110.16 o 
 -13   2  14        0.44       32.86     29.80 o 
 -12   2  14     2509.80     2626.45    100.38 o 
 -11   2  14      209.92      232.41     33.00 o 
 -10   2  14     4759.20     4722.03     96.28 o 
  -9   2  14       42.54       54.23     24.79 o 
  -8   2  14     4832.84     4894.15     85.25 o 
  -7   2  14       61.30       64.08     18.50 o 
  -6   2  14     2208.53     2224.81     60.36 o 
  -5   2  14      573.74      620.20     39.48 o 
  -4   2  14     2547.39     2495.02     61.10 o 
  -3   2  14      132.57      153.16     19.74 o 
  -2   2  14     1925.89     1965.69     54.30 o 
  -1   2  14      593.48      695.98     43.81 o 
   0   2  14     9627.00     9440.40    121.98 o 
   1   2  14       56.52       59.58     17.45 o 
   2   2  14     9440.80     9413.35    125.16 o 
   3   2  14      281.36      366.25     32.21 o 
   4   2  14     3429.60     3444.48     78.88 o 
   5   2  14        0.78        9.20     17.37 o 
   6   2  14     1782.67     1796.71     84.10 o 
   7   2  14      773.92      783.25     63.88 o 
   8   2  14      766.26      779.70     92.57 o 
   9   2  14      217.10      210.94     59.95 o 
 -15   3  14      755.68      673.17     78.05 o 
 -14   3  14      250.47      211.22     44.91 o 
 -13   3  14     2558.71     2834.59    127.93 o 
 -12   3  14        3.58       15.69     33.19 o 
 -11   3  14     4286.49     4424.49    135.13 o 
 -10   3  14       84.46       76.64     48.75 o 
  -9   3  14     5287.45     5390.02    113.44 o 
  -8   3  14       35.97       50.63     18.62 o 
  -7   3  14     3394.68     3248.51     98.39 o 
  -6   3  14      968.86      953.08     47.67 o 
  -5   3  14     2111.44     2077.20     59.08 o 
  -4   3  14      216.96      258.79     35.65 o 
  -3   3  14     6013.38     5703.32     95.07 o 
  -2   3  14       38.94       36.16     14.83 o 
  -1   3  14     9597.94     9546.70    125.81 o 
   0   3  14      219.38      282.69     28.15 o 
   1   3  14    10099.15    10383.15    134.39 o 
   2   3  14      269.12      299.32     29.83 o 
   3   3  14     7506.39     8018.33    120.90 o 
   4   3  14       88.61       69.75     21.41 o 
   5   3  14     5444.10     5550.31    133.29 o 
   6   3  14       14.28       23.45     26.27 o 
   7   3  14     1712.41     1687.13     98.86 o 
   8   3  14      137.02      159.49     43.59 o 
   9   3  14      621.36      698.15     76.32 o 
 -14   4  14      862.85      969.65    159.90 o 
 -13   4  14      203.69      198.29     45.75 o 
 -12   4  14     2095.64     2129.50    120.67 o 
 -11   4  14      183.93      229.53     50.34 o 
 -10   4  14     2063.01     1921.44    118.12 o 
  -9   4  14       70.32       61.92     27.25 o 
  -8   4  14     4736.93     4695.95    108.42 o 
  -7   4  14      151.57      134.27     23.13 o 
  -6   4  14     3865.34     3675.52     81.74 o 
  -5   4  14       71.06       69.96     17.65 o 
  -4   4  14     3541.67     3468.68     85.18 o 
  -3   4  14     1703.10     1680.84     56.36 o 
  -2   4  14    10846.54    10338.18    134.32 o 
  -1   4  14      519.83      547.86     38.67 o 
   0   4  14     4406.28     4440.17    100.46 o 
   1   4  14       58.10       39.75     16.35 o 
   2   4  14     4545.53     4542.99     91.83 o 
   3   4  14       10.61        0.33     16.36 o 
   4   4  14     5552.60     5711.99    119.71 o 
   5   4  14      516.11      496.09     54.47 o 
   6   4  14     2507.19     2554.05     98.86 o 
   7   4  14       91.35      100.97     81.29 o 
   8   4  14     1228.30     1350.38     87.63 o 
   9   4  14       39.26      -22.98     38.69 o 
 -14   5  14      156.53      224.07    124.81 o 
 -13   5  14     2179.64     2121.33    128.80 o 
 -12   5  14       47.84       42.62     44.10 o 
 -11   5  14      974.20      822.04     73.20 o 
 -10   5  14        3.16        6.16     25.91 o 
  -9   5  14     1495.23     1606.94     88.74 o 
  -8   5  14       33.91       37.00     41.51 o 
  -7   5  14     7889.27     7569.28    122.40 o 
  -6   5  14        4.89       17.01     16.90 o 
  -5   5  14     6359.88     6022.91    118.81 o 
  -4   5  14      999.25     1107.14     53.15 o 
  -3   5  14     5178.85     5315.48     99.00 o 
  -2   5  14     1173.73     1156.72     53.99 o 
  -1   5  14     8728.62     8025.94    152.20 o 
   0   5  14      606.63      691.79     43.93 o 
   1   5  14     2461.74     2364.66     69.01 o 
   2   5  14        2.40      -21.83     19.80 o 
   3   5  14     4140.10     4316.16    105.52 o 
   4   5  14      197.97      297.75     42.71 o 
   5   5  14     2493.56     2600.78    103.57 o 
   6   5  14      634.21      612.51     59.98 o 
   7   5  14     1233.78     1152.28     80.91 o 
   8   5  14      120.84       71.90     42.02 o 
 -13   6  14        4.73      -44.95     40.03 o 
 -12   6  14     3217.49     3440.38    229.21 o 
 -11   6  14      155.25      154.29     38.57 o 
 -10   6  14      524.40      575.43     59.99 o 
  -9   6  14      361.47      404.19     49.85 o 
  -8   6  14     2829.81     2786.61    103.03 o 
  -7   6  14       82.95       58.80     30.11 o 
  -6   6  14     4994.92     4960.75    100.65 o 
  -5   6  14      504.91      570.03     43.05 o 
  -4   6  14     2925.58     3003.44     78.11 o 
  -3   6  14       42.21       54.95     23.55 o 
  -2   6  14     4240.02     4121.24     94.84 o 
  -1   6  14       11.32        5.77     17.75 o 
   0   6  14     2109.50     2000.68     74.30 o 
   1   6  14        2.23        7.45     22.38 o 
   2   6  14      649.59      646.27     51.41 o 
   3   6  14      117.82       72.75     27.07 o 
   4   6  14     1906.87     1795.89     92.75 o 
   5   6  14       49.88       83.47     31.79 o 
   6   6  14      579.69      567.15     59.73 o 
   7   6  14       39.81       21.13     32.62 o 
 -12   7  14        6.42       13.08     36.70 o 
 -11   7  14     2912.57     2990.74    159.04 o 
 -10   7  14      145.06      103.17     38.88 o 
  -9   7  14     1978.62     1749.69     99.28 o 
  -8   7  14      187.73      193.12     40.43 o 
  -7   7  14     3824.99     3602.69    117.08 o 
  -6   7  14     1107.11     1135.17     68.64 o 
  -5   7  14     2383.36     2500.81     86.99 o 
  -4   7  14       16.25       79.11     25.14 o 
  -3   7  14     3526.24     3361.54     85.48 o 
  -2   7  14       88.63      107.23     23.43 o 
  -1   7  14     2537.45     2458.97     77.58 o 
   0   7  14      109.16      102.10     32.48 o 
   1   7  14      224.60      230.67     39.17 o 
   2   7  14       20.00       -6.92     23.56 o 
   3   7  14      976.19     1028.72     74.50 o 
   4   7  14       33.28      -26.52     26.48 o 
   5   7  14      866.66      902.76     73.17 o 
   6   7  14      169.22       89.67     45.59 o 
 -11   8  14       27.17       45.81     45.92 o 
 -10   8  14     4250.35     4425.70    336.87 o 
  -9   8  14       98.72      165.32     41.04 o 
  -8   8  14     3335.55     3490.54    125.81 o 
  -7   8  14       50.30       38.44     29.43 o 
  -6   8  14     2578.44     2605.06    109.22 o 
  -5   8  14       34.98       -7.75     24.56 o 
  -4   8  14     1485.19     1575.91     79.34 o 
  -3   8  14      324.67      350.50     36.79 o 
  -2   8  14     2318.58     2232.73     79.13 o 
  -1   8  14        0.17       19.14     23.66 o 
   0   8  14     1514.07     1584.69     80.50 o 
   1   8  14       27.14       56.30     29.37 o 
   2   8  14     1873.64     1766.00     96.49 o 
   3   8  14        1.75      -47.30     34.49 o 
   4   8  14     2190.45     2187.81    122.05 o 
   5   8  14      213.72      278.31     73.86 o 
  -9   9  14     2610.52     2545.55    126.73 o 
  -8   9  14      793.75      829.09     98.84 o 
  -7   9  14     1442.66     1442.40     95.02 o 
  -6   9  14       71.73       33.76     31.36 o 
  -5   9  14     1380.78     1461.34    106.10 o 
  -4   9  14      204.11      186.47     35.42 o 
  -3   9  14     1614.26     1733.61    150.34 o 
  -2   9  14       74.95       68.93     28.42 o 
  -1   9  14     1573.56     1556.59     82.82 o 
   0   9  14       24.38       -4.40     27.45 o 
   1   9  14     2829.51     2725.33    118.06 o 
   2   9  14       60.91        9.34     33.90 o 
   3   9  14     1774.94     1814.64    104.58 o 
   4   9  14       31.17       -2.86     52.08 o 
  -8  10  14     1443.60     1784.35    219.44 o 
  -7  10  14      330.34      330.33     55.81 o 
  -6  10  14     1431.70     1256.66     93.31 o 
  -5  10  14       17.02       27.59     34.47 o 
  -4  10  14     3249.17     3528.34    126.45 o 
  -3  10  14       25.73       -4.14     34.11 o 
  -2  10  14     1620.93     1532.82    180.26 o 
  -1  10  14      133.24      156.18     43.21 o 
   0  10  14     2648.96     2703.90    106.80 o 
   1  10  14        9.14       17.60     34.69 o 
   2  10  14     2270.36     2405.52    220.00 o 
 -15   0  15     4752.14     4642.18    287.48 o 
 -13   0  15     1461.44     1502.09    160.77 o 
 -11   0  15     2947.10     2874.13    168.51 o 
  -9   0  15     2428.02     2306.02    101.36 o 
  -7   0  15     1941.24     1794.68     84.38 o 
  -5   0  15    11861.02    11579.22    232.72 o 
  -3   0  15     7450.90     7226.84    198.01 o 
  -1   0  15     4750.31     4642.69    186.85 o 
   1   0  15     4769.94     4910.71    164.34 o 
   3   0  15       75.37      104.72     38.86 o 
   5   0  15     1515.02     1603.95    110.42 o 
   7   0  15     2903.50     2763.35    185.14 o 
 -15   1  15        0.66      -45.37     48.57 o 
 -14   1  15     2246.10     2158.66    120.17 o 
 -13   1  15      104.86      -28.29     40.97 o 
 -12   1  15     1898.60     2211.27     93.90 o 
 -11   1  15      278.74      380.39     44.43 o 
 -10   1  15     3343.76     3287.65     90.35 o 
  -9   1  15       20.39       50.74     20.30 o 
  -8   1  15     1601.75     1581.42     60.71 o 
  -7   1  15      142.37      115.28     20.68 o 
  -6   1  15     3652.27     3492.69     86.20 o 
  -5   1  15        6.74       27.09     16.04 o 
  -4   1  15     5615.39     5297.13    102.18 o 
  -3   1  15      224.57      205.31     26.29 o 
  -2   1  15     2246.73     2229.94    120.94 o 
  -1   1  15      612.64      660.50     43.32 o 
   0   1  15     5227.72     5240.47    100.65 o 
   1   1  15       19.12       33.85     17.39 o 
   2   1  15     1426.08     1445.16     63.14 o 
   3   1  15      582.69      672.62     48.02 o 
   4   1  15      865.08      945.67     55.79 o 
   5   1  15      209.57      186.58     29.95 o 
   6   1  15     2289.89     2415.41    180.25 o 
   7   1  15      645.27      719.30    120.44 o 
   8   1  15     1310.94     1269.33    157.67 o 
 -15   2  15     1097.33      957.72     87.47 o 
 -14   2  15      119.37       15.29     38.96 o 
 -13   2  15     1858.01     2081.91    116.95 o 
 -12   2  15      834.04      884.04     68.11 o 
 -11   2  15     3947.43     4234.96    130.90 o 
 -10   2  15      157.11      195.29     30.74 o 
  -9   2  15     5744.97     5677.68    105.89 o 
  -8   2  15        2.88        3.11     22.48 o 
  -7   2  15     3834.74     3758.36     82.32 o 
  -6   2  15     1078.42     1021.33     49.83 o 
  -5   2  15     4890.14     4747.88     88.94 o 
  -4   2  15      143.98      116.42     19.19 o 
  -3   2  15     2897.95     3050.64     69.38 o 
  -2   2  15       65.18       80.88     17.13 o 
  -1   2  15     3807.09     3911.67    108.77 o 
   0   2  15      599.07      625.39     39.73 o 
   1   2  15     4485.88     4401.03     86.50 o 
   2   2  15       14.68       -3.18     20.45 o 
   3   2  15     2820.58     2812.52     77.82 o 
   4   2  15       59.57       45.13     26.78 o 
   5   2  15     2408.90     2395.10     78.61 o 
   6   2  15      267.23      298.07     52.29 o 
   7   2  15     1329.88     1369.34    135.77 o 
   8   2  15      433.74      462.32     77.86 o 
   9   2  15      436.76      487.43     82.35 o 
 -14   3  15     1237.26     1394.30    106.94 o 
 -13   3  15        4.78      -34.90     33.48 o 
 -12   3  15     3139.90     3057.88    189.15 o 
 -11   3  15      650.48      816.64     66.94 o 
 -10   3  15     4069.92     3804.92    113.95 o 
  -9   3  15      293.02      240.38     33.12 o 
  -8   3  15     5967.87     5894.65    107.70 o 
  -7   3  15      120.32       87.79     22.37 o 
  -6   3  15     3730.54     3665.44     81.76 o 
  -5   3  15      118.21      111.85     20.91 o 
  -4   3  15     6018.02     6025.02    102.61 o 
  -3   3  15      985.23      861.91     45.89 o 
  -2   3  15     7846.02     7867.82    116.36 o 
  -1   3  15      104.94      108.26     20.14 o 
   0   3  15     6093.59     6404.60    106.82 o 
   1   3  15        5.03       -3.48     14.73 o 
   2   3  15     6215.71     6356.54    118.24 o 
   3   3  15      163.81      161.93     25.37 o 
   4   3  15     4283.58     4293.79     93.27 o 
   5   3  15       30.02        7.37     26.04 o 
   6   3  15     2128.32     1931.27     96.92 o 
   7   3  15      242.21      163.78     36.38 o 
   8   3  15      651.11      609.71     91.48 o 
 -14   4  15      826.62      900.38     99.91 o 
 -13   4  15     2367.90     2491.89    135.19 o 
 -12   4  15       51.01       57.46     32.73 o 
 -11   4  15     2079.46     1962.68     99.29 o 
 -10   4  15        1.96      -26.45     25.96 o 
  -9   4  15     2809.79     2931.45    101.96 o 
  -8   4  15        0.54       -6.06     16.59 o 
  -7   4  15     5784.14     5935.20    116.85 o 
  -6   4  15      148.91      166.38     24.51 o 
  -5   4  15     3804.50     3754.25     84.30 o 
  -4   4  15       39.42       22.33     15.75 o 
  -3   4  15     8968.86     8466.83    124.70 o 
  -2   4  15        7.59       -8.88     15.82 o 
  -1   4  15     6298.11     6179.74    106.99 o 
   0   4  15       75.02       71.26     21.31 o 
   1   4  15     3488.39     3442.38     81.62 o 
   2   4  15      102.48       57.34     25.25 o 
   3   4  15     5264.85     5275.93    116.20 o 
   4   4  15       99.77       95.63     28.03 o 
   5   4  15     2467.30     2445.50     98.12 o 
   6   4  15       99.03      141.03     38.30 o 
   7   4  15      907.99      879.92     72.29 o 
   8   4  15        0.18       46.93     41.66 o 
 -13   5  15      570.94      692.30     78.28 o 
 -12   5  15     2154.88     2170.12    124.82 o 
 -11   5  15      119.84       31.04     33.56 o 
 -10   5  15     1034.54      969.14     84.19 o 
  -9   5  15       11.94       12.54     28.74 o 
  -8   5  15     4777.83     4794.17    130.61 o 
  -7   5  15       75.70       86.07     21.95 o 
  -6   5  15     6236.28     5973.79    121.44 o 
  -5   5  15       48.36       52.44     20.03 o 
  -4   5  15     7067.07     6632.73    115.06 o 
  -3   5  15       75.27      133.76     23.25 o 
  -2   5  15     7187.93     6996.24    130.36 o 
  -1   5  15       24.81       12.72     18.41 o 
   0   5  15     2714.98     2600.92     81.60 o 
   1   5  15      165.75      124.05     26.09 o 
   2   5  15     2275.79     2208.10     81.87 o 
   3   5  15      183.17      166.97     30.97 o 
   4   5  15     2298.64     2400.50     97.43 o 
   5   5  15      545.01      669.52     63.63 o 
   6   5  15      701.56      646.62     62.35 o 
   7   5  15      231.09      216.03     43.64 o 
 -13   6  15     1892.43     1863.43    224.44 o 
 -12   6  15       96.31       52.72     37.37 o 
 -11   6  15      893.48      866.19     75.93 o 
 -10   6  15      519.07      556.24     62.42 o 
  -9   6  15      854.83      883.59     73.10 o 
  -8   6  15      538.62      578.16     58.97 o 
  -7   6  15     3911.46     3681.49    114.78 o 
  -6   6  15      129.18      132.34     30.94 o 
  -5   6  15     2575.53     2494.99     77.47 o 
  -4   6  15      241.62      215.91     28.93 o 
  -3   6  15     4149.74     4160.42     93.96 o 
  -2   6  15       28.02       59.12     20.51 o 
  -1   6  15     3414.69     3485.28     86.90 o 
   0   6  15        2.52      -10.05     18.19 o 
   1   6  15      781.75      696.53     55.24 o 
   2   6  15       79.18       87.18     28.77 o 
   3   6  15     1547.80     1566.26    121.65 o 
   4   6  15      130.48       87.71     32.29 o 
   5   6  15      640.69      666.52     64.40 o 
   6   6  15        0.83       14.02     34.12 o 
   7   6  15     1146.89     1134.90    100.05 o 
 -12   7  15     1917.63     1866.21    163.13 o 
 -11   7  15       10.74        4.69     32.88 o 
 -10   7  15     1376.31     1426.60     94.83 o 
  -9   7  15      131.59      100.50     47.36 o 
  -8   7  15     2152.18     2236.72    109.25 o 
  -7   7  15      362.28      403.39     50.74 o 
  -6   7  15     2156.97     2174.80     90.50 o 
  -5   7  15      245.22      234.51     36.35 o 
  -4   7  15      892.04     1032.69     59.27 o 
  -3   7  15      494.40      485.45     41.69 o 
  -2   7  15     2132.74     2147.94     77.00 o 
  -1   7  15      111.58      135.66     26.81 o 
   0   7  15      734.67      809.66     59.50 o 
   1   7  15      920.77      959.27     65.24 o 
   2   7  15      927.54      983.69     66.86 o 
   3   7  15      198.49      171.83     40.10 o 
   4   7  15     1805.28     1832.73    100.12 o 
   5   7  15      118.11      141.53     42.86 o 
   6   7  15      951.65     1029.77    117.67 o 
 -11   8  15     2363.08     2503.26    187.16 o 
 -10   8  15       14.86       61.92     39.88 o 
  -9   8  15     2717.11     2874.94    128.10 o 
  -8   8  15       32.76       49.44     33.03 o 
  -7   8  15     1938.32     1882.79    136.03 o 
  -6   8  15      422.37      433.87     81.19 o 
  -5   8  15     1327.31     1476.44     80.84 o 
  -4   8  15       87.98       49.44     28.08 o 
  -3   8  15     1206.44     1134.66     70.24 o 
  -2   8  15       93.60       67.37     31.76 o 
  -1   8  15     1142.12      937.87     64.57 o 
   0   8  15        5.33       40.37     25.17 o 
   1   8  15     1573.90     1739.16    101.11 o 
   2   8  15       75.19       72.55     34.37 o 
   3   8  15     2696.92     2820.15    119.25 o 
   4   8  15      171.39      149.93     42.47 o 
  -9   9  15      579.27      659.06    100.77 o 
  -8   9  15     2052.79     2125.14    116.65 o 
  -7   9  15       88.09      124.82     39.01 o 
  -6   9  15     1565.28     1553.39     97.43 o 
  -5   9  15       93.82      111.94     32.34 o 
  -4   9  15     1544.62     1709.31     88.48 o 
  -3   9  15      147.45      110.96     38.27 o 
  -2   9  15     1036.39     1216.16     76.40 o 
  -1   9  15      381.00      351.92     43.42 o 
   0   9  15     1443.06     1429.48    128.82 o 
   1   9  15      262.31      254.41     44.00 o 
   2   9  15     1845.34     1875.33    106.66 o 
   3   9  15       84.50      226.35     81.93 o 
  -7  10  15     1477.22     1407.71    196.42 o 
  -6  10  15       36.91       14.85     57.16 o 
  -5  10  15     2219.55     2201.39    114.39 o 
  -4  10  15      104.84      154.06     54.66 o 
  -3  10  15     1631.13     1671.27    106.58 o 
  -2  10  15       45.20       77.95     39.19 o 
  -1  10  15     1618.85     1577.15    109.90 o 
   0  10  15      327.58      167.28     54.80 o 
 -14   0  16     2829.42     3300.44    234.13 o 
 -12   0  16     1298.09     1143.41    106.77 o 
 -10   0  16     3605.13     3884.24    204.15 o 
  -8   0  16       98.62       72.20     46.59 o 
  -6   0  16     2178.01     2051.05     87.78 o 
  -4   0  16     4646.75     4491.42    204.00 o 
  -2   0  16     2294.46     2328.11    118.49 o 
   0   0  16     1482.47     1349.67    101.92 o 
   2   0  16      788.62      992.45     93.54 o 
   4   0  16      815.35      823.53     88.58 o 
   6   0  16     2672.57     2958.81    198.32 o 
 -15   1  16     2635.77     2579.84    166.69 o 
 -14   1  16       52.21       81.83     40.59 o 
 -13   1  16      928.12      962.37     84.16 o 
 -12   1  16      620.73      594.18     56.66 o 
 -11   1  16     3020.20     3036.11    100.94 o 
 -10   1  16       12.65       58.57     32.68 o 
  -9   1  16     2744.46     2648.52     81.77 o 
  -8   1  16       11.79       -9.21     25.66 o 
  -7   1  16     2111.33     2112.71     73.99 o 
  -6   1  16      239.18      220.44     34.76 o 
  -5   1  16     6224.91     5952.16    114.04 o 
  -4   1  16     1113.36     1149.65     57.37 o 
  -3   1  16     3677.81     3659.61     86.90 o 
  -2   1  16      308.55      328.56     34.39 o 
  -1   1  16     4425.87     4341.98    112.43 o 
   0   1  16       40.99       28.60     20.35 o 
   1   1  16     4078.65     4142.26    109.72 o 
   2   1  16      302.31      306.93     45.15 o 
   3   1  16     1340.22     1355.60     73.89 o 
   4   1  16      283.03      348.63     41.87 o 
   5   1  16     2752.16     2902.02     98.47 o 
   6   1  16      125.66      147.63     39.03 o 
   7   1  16     1636.96     1651.13    174.03 o 
   8   1  16      202.23      228.02     79.71 o 
 -14   2  16     1107.90     1198.98    120.34 o 
 -13   2  16      629.73      628.97     88.88 o 
 -12   2  16     2296.02     2467.16    154.27 o 
 -11   2  16      565.70      602.57     58.33 o 
 -10   2  16     4182.18     4206.28    119.85 o 
  -9   2  16        3.72       68.89     24.12 o 
  -8   2  16     6374.10     6133.41    144.49 o 
  -7   2  16      268.18      305.02     36.02 o 
  -6   2  16     3264.36     3272.97     87.28 o 
  -5   2  16       13.02       33.63     18.55 o 
  -4   2  16     1840.64     1981.76     71.93 o 
  -3   2  16      341.89      309.77     33.11 o 
  -2   2  16     1046.06     1101.54     57.14 o 
  -1   2  16      470.47      575.76     58.15 o 
   0   2  16     4737.43     4823.61     95.14 o 
   1   2  16       59.17       47.94     19.51 o 
   2   2  16     3687.86     3706.20     83.31 o 
   3   2  16      237.77      259.40     34.83 o 
   4   2  16     3300.47     3394.48     93.60 o 
   5   2  16       24.25       89.67     40.83 o 
   6   2  16     2389.29     2568.89    137.43 o 
   7   2  16      463.81      510.50    112.74 o 
   8   2  16      923.34     1033.77    152.43 o 
 -14   3  16       23.72       12.87     95.03 o 
 -13   3  16     2648.20     2868.87    171.28 o 
 -12   3  16      123.15      111.48     50.26 o 
 -11   3  16     4361.30     4291.30    127.43 o 
 -10   3  16        3.71      -28.88     19.25 o 
  -9   3  16     4752.66     4717.24    110.91 o 
  -8   3  16       41.06       34.07     24.12 o 
  -7   3  16     7601.38     7349.78    121.28 o 
  -6   3  16      345.94      336.91     32.92 o 
  -5   3  16     3480.03     3696.77     86.25 o 
  -4   3  16      471.52      550.21     39.06 o 
  -3   3  16     3234.01     3279.44     77.11 o 
  -2   3  16        4.28       18.70     15.11 o 
  -1   3  16     1889.76     1944.53     63.87 o 
   0   3  16       79.34       95.73     24.66 o 
   1   3  16     3043.92     3040.78     77.00 o 
   2   3  16      338.97      325.30     43.42 o 
   3   3  16     3665.45     3614.62     87.01 o 
   4   3  16       19.28       13.00     22.92 o 
   5   3  16     1922.10     1914.58     93.13 o 
   6   3  16       66.26       80.32     38.57 o 
   7   3  16      962.98     1055.64     91.11 o 
 -14   4  16     1400.26     1657.52    147.00 o 
 -13   4  16      243.25      262.11     53.38 o 
 -12   4  16     3707.26     3792.42    218.84 o 
 -11   4  16       31.86      -11.84     26.57 o 
 -10   4  16     3621.88     3589.55    116.24 o 
  -9   4  16        0.82       10.55     25.86 o 
  -8   4  16     5806.02     5767.39    111.72 o 
  -7   4  16      925.08      959.83     54.68 o 
  -6   4  16     9154.02     8625.97    133.43 o 
  -5   4  16       53.60       53.30     19.32 o 
  -4   4  16     6368.50     6273.66    110.76 o 
  -3   4  16       57.19       35.80     19.14 o 
  -2   4  16     7176.14     6627.12    113.91 o 
  -1   4  16       20.87        2.79     17.39 o 
   0   4  16     2711.97     2726.01     77.57 o 
   1   4  16      559.73      592.39     43.34 o 
   2   4  16     4115.26     4202.95     94.48 o 
   3   4  16        4.65       42.49     25.08 o 
   4   4  16     2151.26     2157.76     98.28 o 
   5   4  16      142.91      153.43     37.73 o 
   6   4  16      843.74      861.53     70.49 o 
   7   4  16        1.00      -71.08     50.58 o 
 -13   5  16     1683.55     1324.76    126.39 o 
 -12   5  16      250.45      232.18     48.12 o 
 -11   5  16     1003.72     1057.30     81.85 o 
 -10   5  16      164.05      301.61     62.88 o 
  -9   5  16     2422.97     2433.12    101.09 o 
  -8   5  16       10.99       13.40     25.90 o 
  -7   5  16     4395.07     4355.49     98.14 o 
  -6   5  16      266.70      219.08     30.22 o 
  -5   5  16     2371.83     2392.96     73.28 o 
  -4   5  16        0.01        1.76     18.92 o 
  -3   5  16     4630.18     4517.16     98.97 o 
  -2   5  16      114.34       71.46     22.87 o 
  -1   5  16     3514.16     3549.08     86.81 o 
   0   5  16       45.12       15.90     19.05 o 
   1   5  16     2045.26     2108.44     73.07 o 
   2   5  16        7.14       19.23     23.06 o 
   3   5  16     2005.00     2087.08     86.79 o 
   4   5  16      350.81      428.80     50.77 o 
   5   5  16      596.75      659.87     69.54 o 
   6   5  16       86.60      164.18     40.97 o 
 -12   6  16     1043.42     1062.08    101.35 o 
 -11   6  16      156.36      117.77     37.87 o 
 -10   6  16      553.11      527.90     59.73 o 
  -9   6  16      159.59      152.39     41.17 o 
  -8   6  16     2657.21     2734.09    109.78 o 
  -7   6  16      262.67      201.15     35.86 o 
  -6   6  16     1982.62     1967.43     74.20 o 
  -5   6  16       12.69      -11.74     19.76 o 
  -4   6  16     2505.03     2361.07     76.18 o 
  -3   6  16       36.26       68.49     22.82 o 
  -2   6  16     4668.27     4689.53    103.64 o 
  -1   6  16       38.17        8.48     21.48 o 
   0   6  16     2189.60     2280.42     78.46 o 
   1   6  16      180.47      230.12     35.44 o 
   2   6  16     1198.94     1265.91     90.39 o 
   3   6  16      100.99      124.38     33.66 o 
   4   6  16     1367.14     1487.30     90.99 o 
   5   6  16        1.86      -41.72     27.82 o 
   6   6  16      726.81      759.60     83.97 o 
 -11   7  16     1107.19     1098.85    110.72 o 
 -10   7  16       60.59      -22.39     41.14 o 
  -9   7  16     1350.94     1428.81     94.65 o 
  -8   7  16       23.15       22.65     29.40 o 
  -7   7  16     1819.55     1927.63    101.86 o 
  -6   7  16      248.11      258.01     37.27 o 
  -5   7  16     1327.26     1424.62     68.32 o 
  -4   7  16       14.02       22.08     21.44 o 
  -3   7  16     1826.46     1862.52     75.82 o 
  -2   7  16       82.86       87.66     28.38 o 
  -1   7  16     1666.89     1647.24     81.89 o 
   0   7  16      474.72      441.31     54.20 o 
   1   7  16     1050.39     1110.11     83.07 o 
   2   7  16      913.08     1036.53     69.52 o 
   3   7  16     2296.16     2323.79    110.18 o 
   4   7  16       46.01       -0.53     35.94 o 
   5   7  16     1571.86     1708.98    144.58 o 
 -10   8  16     1483.66     1589.81    155.21 o 
  -9   8  16      193.68      187.52     44.45 o 
  -8   8  16     1808.73     1869.49    116.26 o 
  -7   8  16      169.69      172.79     42.05 o 
  -6   8  16     1223.10     1126.95     83.19 o 
  -5   8  16       53.65       42.64     25.85 o 
  -4   8  16      739.72      786.98     62.09 o 
  -3   8  16        9.97        4.75     23.04 o 
  -2   8  16      887.75      930.67     66.95 o 
  -1   8  16      115.74      138.86     32.23 o 
   0   8  16      895.56      879.32    103.24 o 
   1   8  16       93.08      159.57     46.26 o 
   2   8  16     2335.87     2242.92    110.80 o 
   3   8  16       11.43       -2.96     36.13 o 
  -8   9  16      180.53      168.34     66.54 o 
  -7   9  16     1956.59     2054.45    114.00 o 
  -6   9  16       15.70       25.20     33.27 o 
  -5   9  16     1302.56     1478.61     87.80 o 
  -4   9  16      184.06      264.41     43.01 o 
  -3   9  16      902.97      974.88     80.75 o 
  -2   9  16      222.10      259.40     40.93 o 
  -1   9  16     1236.74     1258.82     79.68 o 
   0   9  16      795.06      926.12     77.86 o 
   1   9  16     2224.05     2295.87    116.50 o 
  -4  10  16     2221.64     2217.05    240.08 o 
  -3  10  16       25.36        2.17     61.28 o 
  -2  10  16     1356.33     1456.38    330.43 o 
 -13   0  17     1189.54     1305.52    117.98 o 
 -11   0  17     1030.86     1002.66    120.80 o 
  -9   0  17      131.77      133.80     38.13 o 
  -7   0  17      372.68      369.59     62.72 o 
  -5   0  17     4243.48     4193.58    164.58 o 
  -3   0  17     3686.24     3676.68    153.21 o 
  -1   0  17     6846.61     6744.78    205.50 o 
   1   0  17     3852.79     3982.07    158.65 o 
   3   0  17     1240.70     1302.49    109.04 o 
   5   0  17     1678.04     1898.04    198.48 o 
 -14   1  17     1542.71     1651.47    308.88 o 
 -13   1  17      159.86      267.38    114.64 o 
 -12   1  17     1628.31     1536.10    101.79 o 
 -11   1  17      363.66      283.27     51.40 o 
 -10   1  17     2963.26     2844.60     99.93 o 
  -9   1  17       37.43       -4.40     22.51 o 
  -8   1  17      591.71      607.83     48.81 o 
  -7   1  17      507.74      510.33     44.96 o 
  -6   1  17     3341.73     3295.54     89.56 o 
  -5   1  17      671.93      663.07     48.22 o 
  -4   1  17     5093.54     4711.96    122.64 o 
  -3   1  17       12.92       -3.71     20.02 o 
  -2   1  17     2754.56     2700.91     93.40 o 
  -1   1  17      169.51      188.54     34.81 o 
   0   1  17     5538.04     5440.90    141.68 o 
   1   1  17       51.41       30.34     24.66 o 
   2   1  17     2172.10     2419.08     91.13 o 
   3   1  17        0.45       -3.37     22.24 o 
   4   1  17     1705.12     1575.58    115.66 o 
   5   1  17       54.40       36.99     28.20 o 
   6   1  17     2290.77     2527.18    270.97 o 
   7   1  17      117.58      195.39     82.65 o 
 -14   2  17       56.80      133.90     56.54 o 
 -13   2  17     1258.68     1216.69    119.41 o 
 -12   2  17      818.58      969.04    106.78 o 
 -11   2  17     3974.27     4077.57    122.16 o 
 -10   2  17        3.19      -33.25     39.88 o 
  -9   2  17     3308.02     3245.52     94.41 o 
  -8   2  17       90.16      105.65     27.48 o 
  -7   2  17     5312.32     5070.35    114.43 o 
  -6   2  17      638.76      567.12     46.79 o 
  -5   2  17     3274.35     3256.24     88.67 o 
  -4   2  17     2227.08     2028.73     74.35 o 
  -3   2  17     1977.94     1890.95     71.56 o 
  -2   2  17      325.31      368.18     45.12 o 
  -1   2  17     2511.24     2535.02     77.28 o 
   0   2  17      135.51      121.88     30.22 o 
   1   2  17     3630.21     3442.18    106.70 o 
   2   2  17      283.26      327.43     53.17 o 
   3   2  17     2000.59     2069.59     89.93 o 
   4   2  17       17.98       43.08     27.83 o 
   5   2  17     2536.52     2516.98    136.37 o 
   6   2  17       95.85       43.29     47.33 o 
   7   2  17     1335.74     1418.91    175.14 o 
 -14   3  17     1433.09     1441.98    135.39 o 
 -13   3  17      241.45      186.84     60.32 o 
 -12   3  17     2972.56     3245.24    163.50 o 
 -11   3  17       58.83       72.22     39.77 o 
 -10   3  17     4238.22     4237.56    123.82 o 
  -9   3  17        0.49       28.81     25.09 o 
  -8   3  17     5387.65     5227.28    119.24 o 
  -7   3  17      382.20      399.82     42.06 o 
  -6   3  17     4932.52     4959.47    113.87 o 
  -5   3  17       72.18       88.77     27.47 o 
  -4   3  17     1864.82     1937.89     75.80 o 
  -3   3  17      125.96      196.03     28.82 o 
  -2   3  17     3374.48     3420.40    117.99 o 
  -1   3  17       22.89       41.51     18.96 o 
   0   3  17     1967.28     2013.43     69.65 o 
   1   3  17       50.22       59.93     38.80 o 
   2   3  17     1990.29     2018.70     79.80 o 
   3   3  17        0.10        2.24     21.19 o 
   4   3  17     1519.89     1678.55    104.53 o 
   5   3  17        5.22        9.50     38.70 o 
   6   3  17     1101.54     1198.47    117.17 o 
   7   3  17       61.31       39.43     52.72 o 
 -13   4  17     3250.70     3410.95    176.33 o 
 -12   4  17        3.88      -53.20     64.69 o 
 -11   4  17     2775.96     2765.85    113.42 o 
 -10   4  17       51.46       54.47     33.18 o 
  -9   4  17     5465.53     5423.96    125.09 o 
  -8   4  17        0.63      -13.79     20.60 o 
  -7   4  17     4497.23     4414.25    136.96 o 
  -6   4  17      313.19      367.71     36.01 o 
  -5   4  17     3410.57     3353.13    124.67 o 
  -4   4  17       14.91       19.64     18.66 o 
  -3   4  17     4009.31     4202.48     93.30 o 
  -2   4  17      237.17      274.73     31.33 o 
  -1   4  17     3389.54     3229.24     83.46 o 
   0   4  17       25.73       20.65     18.67 o 
   1   4  17     1858.08     1922.31     71.00 o 
   2   4  17      153.62      106.84     25.43 o 
   3   4  17     2333.22     2364.17     90.37 o 
   4   4  17      107.50      108.55     34.77 o 
   5   4  17      614.09      653.54     63.37 o 
   6   4  17        0.36      -39.10     36.97 o 
 -13   5  17      307.38      335.67    105.51 o 
 -12   5  17     1715.48     1770.94    105.03 o 
 -11   5  17      101.96      131.81     38.62 o 
 -10   5  17     1122.14     1324.93     88.44 o 
  -9   5  17      164.97      195.72     39.48 o 
  -8   5  17     3884.75     3740.23    120.29 o 
  -7   5  17       24.08        7.57     26.12 o 
  -6   5  17     1566.64     1599.36     69.67 o 
  -5   5  17      510.10      554.62     44.10 o 
  -4   5  17     3039.05     3053.30     83.69 o 
  -3   5  17      108.01      136.77     27.13 o 
  -2   5  17     4938.70     4916.57    104.68 o 
  -1   5  17      169.06      158.51     27.73 o 
   0   5  17     1278.55     1202.92     62.55 o 
   1   5  17      272.06      246.81     33.11 o 
   2   5  17     1807.18     1905.14     85.10 o 
   3   5  17        6.88       29.78     27.63 o 
   4   5  17     1073.65     1052.86     80.23 o 
   5   5  17        1.70      -17.07     29.20 o 
   6   5  17      172.72      186.07     98.74 o 
 -12   6  17       12.04       24.65     59.69 o 
 -11   6  17      701.61      737.24     71.38 o 
 -10   6  17        1.02       16.15     32.37 o 
  -9   6  17     1558.80     1414.53     91.66 o 
  -8   6  17        6.10       30.84     29.74 o 
  -7   6  17     2185.73     2172.06     92.93 o 
  -6   6  17       10.40      -26.33     19.74 o 
  -5   6  17     1509.52     1556.46     70.54 o 
  -4   6  17      108.22      102.54     25.06 o 
  -3   6  17     5689.40     5358.22    124.69 o 
  -2   6  17       29.47       46.21     22.74 o 
  -1   6  17     3004.11     3106.09    113.72 o 
   0   6  17      224.74      190.43     35.83 o 
   1   6  17     1176.22     1064.51     68.41 o 
   2   6  17      284.95      262.01     39.26 o 
   3   6  17     1769.04     1696.68     96.02 o 
   4   6  17       27.64       38.79     34.26 o 
   5   6  17      876.92      801.16     87.44 o 
 -11   7  17       64.92       22.49     62.15 o 
 -10   7  17      914.87      974.93     84.13 o 
  -9   7  17       64.17       67.62     33.92 o 
  -8   7  17     1274.42     1176.23     86.44 o 
  -7   7  17      246.80      316.21     48.79 o 
  -6   7  17      704.24      830.67     64.28 o 
  -5   7  17      232.48      196.82     33.13 o 
  -4   7  17     1534.28     1447.06     70.94 o 
  -3   7  17        6.77      -16.17     27.01 o 
  -2   7  17     2587.37     2738.81     97.88 o 
  -1   7  17       40.13       86.53     31.15 o 
   0   7  17     1824.07     1832.38     88.49 o 
   1   7  17      770.62      693.23     58.52 o 
   2   7  17     2440.70     2781.39    112.93 o 
   3   7  17       18.59       32.32     33.25 o 
   4   7  17     1967.13     1960.02    151.54 o 
  -9   8  17     1746.79     1728.60    165.58 o 
  -8   8  17        0.26       26.52     33.25 o 
  -7   8  17     1446.72     1446.82    151.36 o 
  -6   8  17      349.31      356.15     50.86 o 
  -5   8  17      884.59      892.93     67.39 o 
  -4   8  17       14.57       35.40     28.92 o 
  -3   8  17      499.09      504.02     46.11 o 
  -2   8  17       73.80       98.85     29.87 o 
  -1   8  17      761.63      765.71     63.17 o 
   0   8  17        9.09        1.66     28.66 o 
   1   8  17     1568.30     1771.51     93.62 o 
   2   8  17        1.13      -50.77     33.85 o 
  -7   9  17       32.44       56.54     54.59 o 
  -6   9  17     1939.55     1945.07    229.72 o 
  -5   9  17        3.89      -48.81     32.54 o 
  -4   9  17     1225.90     1263.00    109.87 o 
  -3   9  17       22.34       14.00     42.08 o 
  -2   9  17      671.65      701.75     61.56 o 
  -1   9  17      663.37      739.78     64.10 o 
   0   9  17     1501.83     1477.75    136.81 o 
 -12   0  18     1492.62     1741.48    191.34 o 
 -10   0  18      422.24      329.45     63.69 o 
  -8   0  18      372.33      312.54     63.43 o 
  -6   0  18     5341.78     5343.71    195.39 o 
  -4   0  18     5322.64     5158.54    340.04 o 
  -2   0  18     3337.60     2979.05    143.37 o 
   0   0  18     6569.30     6685.99    212.65 o 
   2   0  18     1510.67     1562.10    118.39 o 
   4   0  18     1661.72     1777.54    190.78 o 
   6   0  18     1129.40     1097.37    154.26 o 
 -14   1  18       18.80       59.56     49.94 o 
 -13   1  18      842.26      971.74    106.30 o 
 -12   1  18      496.34      627.29    136.17 o 
 -11   1  18     1381.13     1236.98    129.35 o 
 -10   1  18        2.27      -19.33     26.58 o 
  -9   1  18      859.19      998.33     64.59 o 
  -8   1  18      104.63       82.71     24.92 o 
  -7   1  18     1768.04     1737.37    101.64 o 
  -6   1  18      849.20      899.40     69.98 o 
  -5   1  18     4466.49     4208.25    162.57 o 
  -4   1  18      580.87      498.07     51.57 o 
  -3   1  18     2065.55     1819.05     88.98 o 
  -2   1  18       27.59       18.72     23.32 o 
  -1   1  18     3851.56     3743.49    111.77 o 
   0   1  18       12.93        8.42     22.77 o 
   1   1  18     3133.83     2957.12    102.18 o 
   2   1  18        5.49       -6.80     22.95 o 
   3   1  18     1481.94     1607.92     86.25 o 
   4   1  18      105.29      126.78     33.26 o 
   5   1  18     2516.27     2610.88    107.10 o 
   6   1  18        9.28       92.10     60.66 o 
 -14   2  18      603.07      576.15     87.59 o 
 -13   2  18      222.20      105.28     52.67 o 
 -12   2  18     1342.41     1398.79    124.70 o 
 -11   2  18       16.60      -23.49     26.87 o 
 -10   2  18     3561.40     3830.19    120.19 o 
  -9   2  18      587.28      611.47     51.32 o 
  -8   2  18     3505.42     3547.42    100.02 o 
  -7   2  18      403.01      410.62     43.02 o 
  -6   2  18     5192.29     5052.75    177.57 o 
  -5   2  18      970.91      971.58     60.27 o 
  -4   2  18     3021.20     2929.56     85.89 o 
  -3   2  18      330.97      352.77     44.54 o 
  -2   2  18     2606.33     2330.43     93.55 o 
  -1   2  18       48.12       32.82     24.84 o 
   0   2  18     2348.97     2315.11     93.82 o 
   1   2  18       24.29       24.30     22.75 o 
   2   2  18     1148.34     1105.37     73.92 o 
   3   2  18       57.34       20.42     29.02 o 
   4   2  18     2192.06     2280.43     99.52 o 
   5   2  18       10.06       25.45     42.19 o 
   6   2  18     1830.18     1898.51    241.35 o 
 -13   3  18     2052.50     2162.93    198.05 o 
 -12   3  18      124.40       27.03     44.20 o 
 -11   3  18     3413.17     3654.18    141.06 o 
 -10   3  18      287.77      265.56     45.69 o 
  -9   3  18     5280.15     5077.62    136.86 o 
  -8   3  18        3.51      -22.73     24.97 o 
  -7   3  18     5602.49     5403.53    123.20 o 
  -6   3  18      145.03      162.51     40.03 o 
  -5   3  18     4320.77     4262.79    107.14 o 
  -4   3  18      181.47      206.10     47.49 o 
  -3   3  18     1836.46     1860.82     93.89 o 
  -2   3  18       73.31       57.26     22.41 o 
  -1   3  18     1012.72     1073.50     63.06 o 
   0   3  18       87.84       83.08     26.16 o 
   1   3  18      574.87      538.56     55.29 o 
   2   3  18       58.41       56.20     30.00 o 
   3   3  18     1513.50     1571.09     87.22 o 
   4   3  18       15.54       31.02     54.15 o 
   5   3  18     1306.28     1313.20    126.31 o 
   6   3  18        0.03       56.12     49.73 o 
 -13   4  18        6.94      -85.90     62.40 o 
 -12   4  18     2528.56     2628.53    142.02 o 
 -11   4  18       82.03       83.51     38.58 o 
 -10   4  18     2324.76     2242.65    125.79 o 
  -9   4  18      180.63      191.30     39.41 o 
  -8   4  18     4592.71     4548.42    116.86 o 
  -7   4  18      286.62      245.39     56.47 o 
  -6   4  18     1925.86     1932.88     83.74 o 
  -5   4  18       47.39       23.50     24.80 o 
  -4   4  18     2485.77     2413.92     86.15 o 
  -3   4  18       16.97       -9.88     30.07 o 
  -2   4  18     1373.08     1365.45     93.32 o 
  -1   4  18      285.56      264.68     33.47 o 
   0   4  18      374.09      362.83     38.28 o 
   1   4  18      203.15      193.58     30.35 o 
   2   4  18     1676.67     1681.86     72.16 o 
   3   4  18       72.06       11.45     42.19 o 
   4   4  18      607.29      639.75     89.39 o 
   5   4  18        5.74      -39.89     54.30 o 
 -12   5  18       36.44      -19.87     56.72 o 
 -11   5  18     1179.26     1314.70    106.17 o 
 -10   5  18      157.06      107.81     37.11 o 
  -9   5  18     2365.79     2618.24    113.26 o 
  -8   5  18       20.67       29.58     27.43 o 
  -7   5  18     2040.65     2025.89     80.69 o 
  -6   5  18      341.44      418.58     40.45 o 
  -5   5  18     1268.16     1396.93     67.64 o 
  -4   5  18      524.63      628.80     48.14 o 
  -3   5  18     4938.97     4806.27    118.52 o 
  -2   5  18      195.04      171.92     29.26 o 
  -1   5  18     2246.99     2220.10     80.39 o 
   0   5  18       23.84       36.25     24.24 o 
   1   5  18     1658.39     1622.28     81.40 o 
   2   5  18      189.16      196.53     35.66 o 
   3   5  18     1507.40     1611.45     93.95 o 
   4   5  18        2.51      -31.15     36.95 o 
   5   5  18      165.72      163.81     51.45 o 
 -11   6  18        6.31       25.63     43.08 o 
 -10   6  18     1000.48     1104.46     85.75 o 
  -9   6  18        6.43        6.76     36.51 o 
  -8   6  18     1491.34     1526.82     95.89 o 
  -7   6  18       34.05       59.79     28.69 o 
  -6   6  18      742.38      752.47     54.02 o 
  -5   6  18      126.72      190.25     30.89 o 
  -4   6  18     3382.64     3723.72     96.41 o 
  -3   6  18      365.22      375.13     40.53 o 
  -2   6  18     4244.92     4263.07    104.61 o 
  -1   6  18      129.20      148.91     32.73 o 
   0   6  18     2160.82     2224.86     97.06 o 
   1   6  18      139.17      135.69     33.62 o 
   2   6  18     2422.57     2540.37    102.84 o 
   3   6  18       93.79      158.19     40.51 o 
   4   6  18     1122.46     1067.12    132.98 o 
 -10   7  18      276.90      262.44     78.39 o 
  -9   7  18     1153.10     1155.43     89.35 o 
  -8   7  18        4.15      -22.43     29.62 o 
  -7   7  18      935.26      997.10     81.14 o 
  -6   7  18      235.67      286.51     43.32 o 
  -5   7  18     1665.38     1714.10     79.79 o 
  -4   7  18       40.56       17.83     26.13 o 
  -3   7  18     2601.00     2695.09     89.62 o 
  -2   7  18        6.62       61.86     25.33 o 
  -1   7  18     1790.12     2028.10    105.92 o 
   0   7  18       41.06       62.97     33.51 o 
   1   7  18     2366.70     2367.98    103.10 o 
   2   7  18      206.43      122.54     43.86 o 
  -8   8  18     1625.65     1673.41    149.73 o 
  -7   8  18      248.99      274.61     50.45 o 
  -6   8  18     1149.64     1093.65     85.77 o 
  -5   8  18      133.21      169.86     38.99 o 
  -4   8  18      864.33      763.64     73.31 o 
  -3   8  18       47.43       56.62     28.52 o 
  -2   8  18      802.00      893.03     68.11 o 
  -1   8  18      160.84      189.31     51.76 o 
   0   8  18     1624.26     1563.26     89.25 o 
   1   8  18       81.90      239.50     75.70 o 
  -4   9  18       12.43      -45.77     49.73 o 
  -3   9  18      877.67     1180.37    130.47 o 
 -13   0  19     1176.49     1104.83    170.54 o 
 -11   0  19     1714.30     2099.70    206.26 o 
  -9   0  19      805.72      838.44    142.55 o 
  -7   0  19     1347.93     1293.88    119.47 o 
  -5   0  19     2961.80     3340.29    159.42 o 
  -3   0  19     2061.14     1968.13    136.00 o 
  -1   0  19     7375.81     7528.97    234.60 o 
   1   0  19     4427.35     4602.61    183.18 o 
   3   0  19     1861.43     1730.54    129.95 o 
   5   0  19     1690.42     1811.26    139.01 o 
 -13   1  19      139.68       49.56     61.85 o 
 -12   1  19     1677.99     1933.44    142.78 o 
 -11   1  19        7.90       55.06     69.31 o 
 -10   1  19     1809.44     1776.01    193.08 o 
  -9   1  19      263.79      234.22     45.56 o 
  -8   1  19     1898.41     1929.90     97.83 o 
  -7   1  19      125.96       27.53     28.81 o 
  -6   1  19     2800.22     2684.48    105.96 o 
  -5   1  19      606.73      662.02     60.91 o 
  -4   1  19     1650.82     1636.32    125.97 o 
  -3   1  19       66.35       92.72     38.86 o 
  -2   1  19     2988.39     2993.88    105.58 o 
  -1   1  19        1.61       16.15     25.92 o 
   0   1  19     4579.68     4623.66    129.54 o 
   1   1  19       39.03       63.03     27.35 o 
   2   1  19     2094.87     2298.31     99.77 o 
   3   1  19      421.40      514.34     54.05 o 
   4   1  19     1985.43     1993.72     99.67 o 
   5   1  19       47.29      103.81     43.03 o 
 -13   2  19      844.85      985.16    117.86 o 
 -12   2  19       38.73       -8.91     38.65 o 
 -11   2  19     3213.77     3182.04    111.77 o 
 -10   2  19      273.15      223.14     60.78 o 
  -9   2  19     3415.85     3433.67    102.04 o 
  -8   2  19       23.06       33.10     29.23 o 
  -7   2  19     4903.29     4690.78    142.02 o 
  -6   2  19      194.65      237.85     42.85 o 
  -5   2  19     2914.88     2711.05    106.48 o 
  -4   2  19      740.25      817.30     68.89 o 
  -3   2  19     1589.44     1670.84     90.88 o 
  -2   2  19        9.81      -17.02     25.92 o 
  -1   2  19     1102.88     1019.34     73.83 o 
   0   2  19       87.09       73.98     37.74 o 
   1   2  19     1211.04     1375.25     83.34 o 
   2   2  19       66.08      133.35     63.03 o 
   3   2  19     1393.71     1365.10     84.09 o 
   4   2  19      277.55      307.50     44.42 o 
   5   2  19     1742.46     1942.16    144.69 o 
 -13   3  19        5.03      -12.01     82.13 o 
 -12   3  19     2250.00     2288.55    156.99 o 
 -11   3  19      201.84      341.39    104.87 o 
 -10   3  19     3011.86     2954.18    110.23 o 
  -9   3  19      113.83       64.03     40.73 o 
  -8   3  19     3178.89     3206.45    100.13 o 
  -7   3  19      269.24      289.51     39.39 o 
  -6   3  19     2705.75     2693.66    123.20 o 
  -5   3  19      447.82      366.77     41.92 o 
  -4   3  19     2143.91     2241.93     85.80 o 
  -3   3  19      164.32      161.93     32.82 o 
  -2   3  19      762.09      638.52     60.42 o 
  -1   3  19        1.72       -9.71     22.36 o 
   0   3  19      451.61      465.92     51.66 o 
   1   3  19      382.98      329.58     43.93 o 
   2   3  19     1018.35      954.68     73.08 o 
   3   3  19       29.00        6.44     31.16 o 
   4   3  19     1400.10     1217.19    122.75 o 
   5   3  19      102.14      119.00     58.77 o 
 -12   4  19       26.15      -17.08     43.51 o 
 -11   4  19     1898.15     1838.76    121.08 o 
 -10   4  19      299.91      274.48     55.68 o 
  -9   4  19     2491.56     2485.06    111.26 o 
  -8   4  19        4.64      -22.29     24.43 o 
  -7   4  19     1975.68     2151.26     91.07 o 
  -6   4  19      374.69      417.15     45.17 o 
  -5   4  19     1026.08     1059.14     67.72 o 
  -4   4  19      113.96       77.95     28.57 o 
  -3   4  19     1148.22     1146.26     69.73 o 
  -2   4  19      393.12      450.28     54.25 o 
  -1   4  19      580.31      589.94     51.69 o 
   0   4  19       90.29       88.34     26.81 o 
   1   4  19      749.39      620.25     85.35 o 
   2   4  19      419.03      485.55     98.56 o 
   3   4  19     1139.73     1183.03     97.80 o 
   4   4  19       10.75       15.40     44.91 o 
 -11   5  19        3.32      -35.54     78.55 o 
 -10   5  19     1641.16     1514.51    114.26 o 
  -9   5  19        0.30      -27.56     33.68 o 
  -8   5  19     2215.52     2358.86    129.67 o 
  -7   5  19      368.43      428.69     46.86 o 
  -6   5  19     1216.97     1163.52     72.51 o 
  -5   5  19      629.99      578.06     52.73 o 
  -4   5  19     1734.20     1883.73     86.38 o 
  -3   5  19      615.11      738.99     73.45 o 
  -2   5  19     2082.43     2060.72     90.51 o 
  -1   5  19        8.86      -16.53     23.19 o 
   0   5  19     1610.58     1627.39    110.82 o 
   1   5  19      138.64      118.60     36.56 o 
   2   5  19     1620.34     1829.44    100.65 o 
   3   5  19       32.36       40.77     39.56 o 
 -10   6  19      203.86      143.60     50.82 o 
  -9   6  19     1227.38     1293.25     92.71 o 
  -8   6  19       81.83       90.08     35.10 o 
  -7   6  19      830.94      905.02     66.86 o 
  -6   6  19       95.86      109.27     29.65 o 
  -5   6  19     1617.38     1570.97     74.71 o 
  -4   6  19       45.64       12.14     28.81 o 
  -3   6  19     4769.34     4959.97    115.45 o 
  -2   6  19        5.84       11.73     24.45 o 
  -1   6  19     2639.18     2724.73     89.94 o 
   0   6  19        0.68       29.89     31.21 o 
   1   6  19     2375.96     2550.28    102.12 o 
   2   6  19        2.25       43.88     31.95 o 
  -9   7  19      232.90      163.15     90.75 o 
  -8   7  19     1384.85     1523.15    100.63 o 
  -7   7  19       92.44      131.12     60.68 o 
  -6   7  19     1011.26     1108.80     76.40 o 
  -5   7  19       19.50       52.89     29.34 o 
  -4   7  19     3249.38     3208.01    107.55 o 
  -3   7  19      104.30      137.46     31.48 o 
  -2   7  19     2645.67     2811.10     97.37 o 
  -1   7  19       60.27       28.72     34.52 o 
   0   7  19     1837.33     1903.85     95.67 o 
   1   7  19       92.69       89.41     49.41 o 
  -6   8  19      101.58       65.19     71.58 o 
  -5   8  19     1695.46     1763.01    102.56 o 
  -4   8  19        3.41        1.08     26.89 o 
  -3   8  19     1417.94     1383.77    105.47 o 
  -2   8  19      179.40      169.89     40.36 o 
  -1   8  19     1218.69     1104.12     99.97 o 
 -12   0  20     2879.09     2969.77    225.71 o 
 -10   0  20     1415.03     1539.37    132.84 o 
  -8   0  20     1668.70     1717.39    135.01 o 
  -6   0  20     2298.50     2101.46    147.73 o 
  -4   0  20     2299.81     2299.16    151.12 o 
  -2   0  20     3563.37     3331.94    162.40 o 
   0   0  20     6187.49     6239.95    220.68 o 
   2   0  20     1629.07     1576.02    222.66 o 
   4   0  20     1071.78     1209.44    118.86 o 
 -13   1  20     1331.08     1262.82    179.27 o 
 -12   1  20       82.59      160.80     54.74 o 
 -11   1  20     2500.84     2356.59    189.57 o 
 -10   1  20        3.19      -31.38     30.04 o 
  -9   1  20      988.38     1107.56     82.58 o 
  -8   1  20       47.46       39.40     30.22 o 
  -7   1  20     2127.12     2296.95    106.58 o 
  -6   1  20      439.22      466.91     54.33 o 
  -5   1  20     2552.02     2712.36    113.00 o 
  -4   1  20      425.13      473.71     55.32 o 
  -3   1  20     2625.49     2609.57    111.57 o 
  -2   1  20        0.31       28.28     35.00 o 
  -1   1  20     4859.87     4859.35    138.62 o 
   0   1  20       79.37       85.32     32.01 o 
   1   1  20     2470.68     2461.33    125.00 o 
   2   1  20      345.41      396.51     50.68 o 
   3   1  20     1077.58     1002.78    124.00 o 
   4   1  20      271.54      246.64     44.87 o 
 -12   2  20     1436.98     1656.38    139.26 o 
 -11   2  20      158.19      142.15     56.65 o 
 -10   2  20     2261.23     2360.91    205.28 o 
  -9   2  20       14.06       -3.05     29.73 o 
  -8   2  20     1138.63     1099.74     82.40 o 
  -7   2  20       39.96       42.33     30.92 o 
  -6   2  20     3014.05     2906.35    114.31 o 
  -5   2  20     1049.48     1065.14     79.58 o 
  -4   2  20     1867.34     1965.51    101.53 o 
  -3   2  20       32.06       45.39     27.50 o 
  -2   2  20     2307.96     2370.90    107.14 o 
  -1   2  20        4.28       11.37     25.46 o 
   0   2  20     1171.03     1242.86     83.68 o 
   1   2  20       32.94       30.64     28.93 o 
   2   2  20     1179.00     1199.62     82.68 o 
   3   2  20      856.39      916.56     86.45 o 
   4   2  20     1238.83     1335.00    198.02 o 
 -12   3  20       62.81       94.12     80.54 o 
 -11   3  20     1403.89     1264.73    103.57 o 
 -10   3  20      291.99      282.66     45.18 o 
  -9   3  20     1812.17     2090.02    104.00 o 
  -8   3  20       10.19       17.63     39.03 o 
  -7   3  20     2472.81     2300.69     92.47 o 
  -6   3  20        0.19      -12.39     26.98 o 
  -5   3  20     1769.58     1722.20     98.09 o 
  -4   3  20      116.23       82.63     30.98 o 
  -3   3  20     1007.78     1125.46     81.34 o 
  -2   3  20       66.57       48.36     30.07 o 
  -1   3  20      373.91      410.05     50.89 o 
   0   3  20      162.23      132.63     34.31 o 
   1   3  20      494.20      538.57     59.27 o 
   2   3  20       37.46       -6.33     41.65 o 
   3   3  20      960.86      901.26    106.98 o 
   4   3  20       68.57       72.49     82.57 o 
 -11   4  20       27.57      -48.39     33.51 o 
 -10   4  20     1247.64     1277.93    105.13 o 
  -9   4  20        0.10       26.02     28.61 o 
  -8   4  20     2396.96     2490.38     98.50 o 
  -7   4  20        8.50        5.31     24.46 o 
  -6   4  20     1357.08     1417.47     79.24 o 
  -5   4  20       16.89       -7.88     23.96 o 
  -4   4  20      882.00      989.90     67.12 o 
  -3   4  20      109.76      188.81     34.11 o 
  -2   4  20      584.57      568.62     59.52 o 
  -1   4  20        1.84      -33.65     34.49 o 
   0   4  20      589.52      635.00     62.20 o 
   1   4  20      207.24      222.75     68.81 o 
   2   4  20      963.24      822.70     85.56 o 
   3   4  20        0.40      -38.51     68.36 o 
 -10   5  20       23.59      -32.31     76.07 o 
  -9   5  20     1759.60     1834.59    124.19 o 
  -8   5  20       29.39       21.61     30.81 o 
  -7   5  20      644.05      662.55     57.76 o 
  -6   5  20       56.92       26.43     27.96 o 
  -5   5  20      960.22      991.41     68.38 o 
  -4   5  20       94.88       91.44     34.13 o 
  -3   5  20     2230.44     2265.01     97.01 o 
  -2   5  20        2.47       -6.14     25.06 o 
  -1   5  20     1306.06     1412.44     78.91 o 
   0   5  20       23.56       63.20     28.52 o 
   1   5  20     1568.90     1710.40    119.90 o 
   2   5  20        6.88      -66.24     44.16 o 
  -9   6  20      165.70      192.16     65.92 o 
  -8   6  20      985.82     1070.78    101.18 o 
  -7   6  20       80.44       78.21     36.10 o 
  -6   6  20      569.11      567.90     54.91 o 
  -5   6  20       72.57      125.31     33.03 o 
  -4   6  20     2995.76     3299.50    111.17 o 
  -3   6  20       69.42       43.23     29.86 o 
  -2   6  20     2751.23     2765.11    105.55 o 
  -1   6  20       45.08       26.01     27.72 o 
   0   6  20     1143.69     1171.85    128.77 o 
   1   6  20        3.35       63.16     53.50 o 
  -7   7  20     1687.49     1679.91    116.05 o 
  -6   7  20       20.00       21.92     32.88 o 
  -5   7  20     2064.69     2195.10    104.35 o 
  -4   7  20      173.26      161.95     34.24 o 
  -3   7  20     2543.84     2508.92     96.38 o 
  -2   7  20      176.83      221.69     64.50 o 
  -1   7  20     1119.71     1085.59     92.72 o 
 -11   0  21     2785.42     2748.10    241.83 o 
  -9   0  21      909.36      862.95    105.19 o 
  -7   0  21     3335.61     3577.95    178.23 o 
  -5   0  21     2482.61     2279.05    155.82 o 
  -3   0  21     3102.62     2994.32    223.57 o 
  -1   0  21     4309.79     4487.59    195.21 o 
   1   0  21     1726.08     1794.64    141.78 o 
   3   0  21     1005.50     1111.21    119.44 o 
 -12   1  21     2245.88     2219.61    170.06 o 
 -11   1  21        1.64       59.76     42.92 o 
 -10   1  21     1583.38     1411.84     91.83 o 
  -9   1  21        4.47       11.10     32.06 o 
  -8   1  21     1735.85     1698.48     99.68 o 
  -7   1  21       89.01       31.78     54.68 o 
  -6   1  21     3021.43     3070.06    120.38 o 
  -5   1  21      186.27      123.46     38.33 o 
  -4   1  21     1503.78     1485.99     92.25 o 
  -3   1  21        8.98       42.02     28.35 o 
  -2   1  21     2593.81     2589.38    112.64 o 
  -1   1  21       15.30       50.42     30.18 o 
   0   1  21     2185.51     2308.19    110.26 o 
   1   1  21      313.89      372.01     51.66 o 
   2   1  21      675.74      736.73     66.95 o 
   3   1  21      234.23      158.90     67.12 o 
 -11   2  21     1135.21     1207.35    103.27 o 
 -10   2  21       28.94      -54.44     36.29 o 
  -9   2  21     1912.43     1801.04    103.04 o 
  -8   2  21      102.99       43.98     35.21 o 
  -7   2  21     2131.93     2102.63    109.32 o 
  -6   2  21       41.72       57.38     43.68 o 
  -5   2  21     1957.00     2009.38    106.44 o 
  -4   2  21      149.73      181.52     38.13 o 
  -3   2  21     1081.07     1026.94     79.26 o 
  -2   2  21      102.92       93.36     33.64 o 
  -1   2  21     1479.43     1432.89     90.88 o 
   0   2  21        0.72       20.37     35.38 o 
   1   2  21      531.60      536.15     60.30 o 
   2   2  21      278.20      343.39     52.31 o 
   3   2  21      650.63      655.27     76.04 o 
 -11   3  21      198.28      299.79    123.69 o 
 -10   3  21      841.87      899.21     88.47 o 
  -9   3  21        1.35       24.47     31.44 o 
  -8   3  21     1561.20     1669.16    102.35 o 
  -7   3  21       58.69       21.04     30.27 o 
  -6   3  21     1923.24     2024.68    107.87 o 
  -5   3  21       51.94       26.84     28.64 o 
  -4   3  21     1494.28     1475.79     93.72 o 
  -3   3  21       97.62       67.45     38.81 o 
  -2   3  21     1070.68     1193.93     85.49 o 
  -1   3  21       56.05       47.05     30.23 o 
   0   3  21      496.29      492.21     57.39 o 
   1   3  21        3.54      -24.54     30.42 o 
   2   3  21      627.13      603.68     63.59 o 
 -10   4  21      168.24       73.88    203.33 o 
  -9   4  21     1213.09     1260.54     89.12 o 
  -8   4  21        0.07       -7.92     27.52 o 
  -7   4  21      991.80      938.12     67.39 o 
  -6   4  21       18.44       51.16     33.54 o 
  -5   4  21     1064.36     1038.39     83.49 o 
  -4   4  21      103.10       80.46     36.82 o 
  -3   4  21      880.33      963.55     79.71 o 
  -2   4  21      100.48      165.95     37.98 o 
  -1   4  21      619.76      475.41     56.05 o 
   0   4  21        2.82       -4.23     30.62 o 
   1   4  21     1106.07     1139.94    130.69 o 
   2   4  21        0.20      161.72     92.97 o 
  -9   5  21       12.40      -32.66    127.07 o 
  -8   5  21     1249.41     1328.05     91.98 o 
  -7   5  21       19.60      -38.59     26.83 o 
  -6   5  21      428.18      517.89     53.00 o 
  -5   5  21        0.39       17.06     27.65 o 
  -4   5  21     1446.51     1381.32     81.30 o 
  -3   5  21        5.31      -11.74     44.75 o 
  -2   5  21      919.18      871.46     75.41 o 
  -1   5  21       12.57        2.19     28.93 o 
   0   5  21     1190.43     1166.26    112.09 o 
   1   5  21        1.21      -37.55     83.12 o 
  -8   6  21       11.97        2.06     62.16 o 
  -7   6  21      358.41      381.78     63.44 o 
  -6   6  21       17.23       15.56     29.90 o 
  -5   6  21     1314.68     1265.11     80.65 o 
  -4   6  21       63.17       67.70     35.31 o 
  -3   6  21     2058.21     2139.02    100.97 o 
  -2   6  21       76.44       27.37     35.48 o 
  -1   6  21      799.35      960.35    237.50 o 
 -10   0  22     1955.73     2067.93    160.64 o 
  -8   0  22     2786.11     3089.45    177.47 o 
  -6   0  22     2014.23     2140.92    161.25 o 
  -4   0  22     1037.84      991.33    117.14 o 
  -2   0  22     2367.76     2551.25    170.66 o 
   0   0  22     1355.59     1289.73    191.46 o 
   2   0  22      673.47      573.29     90.14 o 
 -11   1  22     1869.41     2052.33    130.48 o 
 -10   1  22       20.34      -41.28     31.77 o 
  -9   1  22     1518.45     1582.05    134.85 o 
  -8   1  22       93.08      112.09     37.78 o 
  -7   1  22     2114.71     2119.62    112.92 o 
  -6   1  22        1.25        6.92     39.94 o 
  -5   1  22     1252.70     1412.44     94.14 o 
  -4   1  22       44.85       46.84     41.17 o 
  -3   1  22     1361.55     1324.51    120.01 o 
  -2   1  22        9.20        8.12     28.86 o 
  -1   1  22     1485.98     1504.56     95.91 o 
   0   1  22       17.78       16.91     29.80 o 
   1   1  22      672.08      673.65     68.13 o 
   2   1  22      112.82       87.68     47.60 o 
 -10   2  22      613.82      622.06     76.21 o 
  -9   2  22      117.26      104.51     75.89 o 
  -8   2  22     1101.32     1157.10     90.14 o 
  -7   2  22      263.57      153.39     42.12 o 
  -6   2  22     1506.27     1546.63     99.76 o 
  -5   2  22        0.48      -42.71     28.47 o 
  -4   2  22     1347.06     1285.07     90.86 o 
  -3   2  22       80.69       87.08     33.97 o 
  -2   2  22     1443.20     1269.10     88.04 o 
  -1   2  22        8.63       23.14     33.11 o 
   0   2  22      683.77      705.68     68.57 o 
   1   2  22        7.11      -36.60     32.18 o 
 -10   3  22      184.29      214.09     63.06 o 
  -9   3  22      931.98     1047.88     84.30 o 
  -8   3  22      115.68      133.74     41.86 o 
  -7   3  22     1414.83     1325.61     95.03 o 
  -6   3  22       35.24       77.33     35.80 o 
  -5   3  22     1549.04     1473.87     98.20 o 
  -4   3  22      155.07      168.40     54.24 o 
  -3   3  22     1392.42     1388.15     94.07 o 
  -2   3  22      245.49      166.85     55.82 o 
  -1   3  22      988.83     1049.55     82.16 o 
   0   3  22        9.47        7.84     32.34 o 
   1   3  22      456.60      457.98     81.94 o 
  -9   4  22       21.76      -11.93    115.83 o 
  -8   4  22      992.74     1106.97    109.20 o 
  -7   4  22       32.41       96.02    117.42 o 
  -6   4  22      900.22      891.56     88.57 o 
  -5   4  22       76.34      104.91     60.35 o 
  -4   4  22     1369.46     1430.21     97.10 o 
  -3   4  22      245.51      249.62     46.42 o 
  -2   4  22      738.29      785.27     73.86 o 
  -1   4  22       16.29       -0.28     43.26 o 
   0   4  22     1118.27     1436.25    135.59 o 
  -7   5  22      376.81      408.58     63.33 o 
  -6   5  22       22.73      -23.23     33.31 o 
  -5   5  22     1051.48      913.06     79.53 o 
  -4   5  22       26.92       -9.97     33.98 o 
  -3   5  22      935.02     1018.69     84.46 o 
  -2   5  22        6.21       32.82     47.17 o 
  -9   0  23      926.85     1137.66    126.88 o 
  -7   0  23     2026.88     1975.70    222.90 o 
  -5   0  23      625.37      582.75     94.19 o 
  -3   0  23     1126.58     1058.46    172.60 o 
  -1   0  23      984.29     1123.68    211.70 o 
  -9   1  23      167.56      171.85     53.68 o 
  -8   1  23     1948.56     2126.42    161.49 o 
  -7   1  23      299.93      278.93     50.41 o 
  -6   1  23     1187.55     1194.47     91.76 o 
  -5   1  23        0.81      -56.37     45.70 o 
  -4   1  23      695.58      701.36     71.93 o 
  -3   1  23        5.56       -0.78     39.05 o 
  -2   1  23     1089.71     1212.87     91.93 o 
  -1   1  23       70.09       76.30     45.95 o 
   0   1  23      685.94      645.86    128.70 o 
  -9   2  23      868.49      889.78     93.10 o 
  -8   2  23      335.79      352.86     55.44 o 
  -7   2  23     1531.60     1503.43    102.22 o 
  -6   2  23       67.49      190.81     46.68 o 
  -5   2  23     1336.51     1271.02     91.39 o 
  -4   2  23      146.11      133.32     43.07 o 
  -3   2  23     1020.22     1076.51     86.68 o 
  -2   2  23       13.83       74.48     33.59 o 
  -1   2  23      958.15      827.68    108.49 o 
  -8   3  23      559.19      750.01    104.50 o 
  -7   3  23        6.38       28.00     39.88 o 
  -6   3  23     1836.92     1848.83    153.35 o 
  -5   3  23        0.70      -19.86     31.09 o 
  -4   3  23     1833.05     1814.54    110.04 o 
  -3   3  23      323.27      255.32     50.11 o 
  -2   3  23     1255.22     1236.48    130.60 o 
  -1   3  23        5.45       -3.02     57.64 o 
  -6   4  23      258.33      183.71     57.66 o 
  -5   4  23     1556.62     1417.32    112.94 o 
  -4   4  23       12.63      -38.43     59.31 o 
  -3   4  23     1646.85     1729.57    204.60 o 
  -6   0  24      393.87      376.56    137.59 o 
  -7   1  24     1598.22     1740.29    233.97 o 
                                                 
